# Supplementary material for: The serum small non‐coding RNA (SncRNA) landscape as a molecular biomarker of age associated muscle dysregulation and insulin resistance in older adults
Source: FASEB J. 2024 Jan 31;38(3):e23423. doi: 10.1096/fj.202301089RR (PMC10952661; doi:10.1096/fj.202301089RR)
Supplement: Supplementary file 2 — Table S1.. [file FSB2-38-0-s002.xlsx]

## Sheet: Age miRNAs
Supplementary Table S1: Age associated miRNAs
	logFC	AveExpr	t	P.Value	adj.P.Val	B
hsa-miR-375-3p_hsa-mir-375	-0.316407	8.4202	-3.75306	0.000393475	0.0440692	-0.0136193
hsa-miR-769-5p_hsa-mir-769	0.260664	10.5612	3.50319	0.000870117	0.0487266	-0.792541
hsa-let-7g-5p_hsa-let-7g	-0.241168	9.73527	-2.93644	0.00468687	0.0932235	-2.26757
hsa-miR-2110_hsa-mir-2110	0.189788	10.333	2.9336	0.0047245	0.0932235	-2.30628
hsa-miR-26a-5p_hsa-mir-26a-1	-0.249326	9.61349	-2.91995	0.00490928	0.0932235	-2.30636
hsa-miR-26a-5p_hsa-mir-26a-2	-0.250644	9.62763	-2.91384	0.00499412	0.0932235	-2.32192
hsa-miR-10a-5p_hsa-mir-10a	-0.270465	8.61983	-2.77819	0.00727642	0.116423	-2.61231
hsa-miR-92a-3p_hsa-mir-92a-1	-0.196037	13.134	-2.52652	0.0141988	0.18438	-3.38006
hsa-miR-629-5p_hsa-mir-629	0.142651	11.0934	2.50137	0.0150889	0.18438	-3.35141
hsa-miR-21-5p_hsa-mir-21	-0.189488	11.3219	-2.42642	0.0182391	0.18438	-3.51678
hsa-miR-1290_hsa-mir-1290	-0.217657	6.80883	-2.39069	0.0199387	0.18438	-3.37843
hsa-miR-92a-3p_hsa-mir-92a-2	-0.16887	12.9445	-2.38329	0.0203083	0.18438	-3.68219
hsa-miR-106b-3p_hsa-mir-106b	0.163522	10.0955	2.36207	0.0214013	0.18438	-3.61595
hsa-let-7f-5p_hsa-let-7f-2	-0.187872	8.21621	-2.32495	0.0234404	0.187523	-3.59394
hsa-miR-148b-3p_hsa-mir-148b	0.120134	10.1274	2.19584	0.0319405	0.235392	-3.95717
hsa-miR-126-3p_hsa-mir-126	-0.17564	9.87518	-2.17391	0.0336275	0.235392	-3.98538
hsa-miR-378a-3p_hsa-mir-378a	0.143813	14.7205	2.1099	0.0390818	0.25748	-4.36025
hsa-let-7f-5p_hsa-let-7f-1	-0.169214	8.14724	-2.04908	0.0447896	0.278691	-4.12703
hsa-miR-125a-5p_hsa-mir-125a	-0.142489	9.32884	-2.0213	0.0476707	0.281006	-4.25119
hsa-let-7a-5p_hsa-let-7a-1	-0.151369	10.0186	-1.95968	0.0546354	0.287093	-4.39261
hsa-let-7a-5p_hsa-let-7a-3	-0.149476	10.0028	-1.95036	0.0557616	0.287093	-4.40885
hsa-miR-378i_hsa-mir-378i	0.174665	9.51997	1.9454	0.0563932	0.287093	-4.40084
hsa-let-7a-5p_hsa-let-7a-2	-0.147455	10.0113	-1.92368	0.0590942	0.287763	-4.45655
hsa-miR-320e_hsa-mir-320e	0.167933	7.24991	1.88229	0.0645997	0.294824	-4.36647
hsa-miR-320a-3p_hsa-mir-320a	0.101436	16.815	1.8722	0.0660053	0.294824	-4.92362
hsa-let-7d-5p_hsa-let-7d	-0.15791	8.18185	-1.80545	0.0759705	0.294824	-4.55512
hsa-miR-30d-5p_hsa-mir-30d	-0.132546	11.9435	-1.80292	0.0763718	0.294824	-4.74463
hsa-miR-4492_hsa-mir-4492	0.192091	7.5087	1.79579	0.0775392	0.294824	-4.52645
hsa-miR-146b-5p_hsa-mir-146b	-0.177742	7.50926	-1.79028	0.0784026	0.294824	-4.53404
hsa-miR-185-5p_hsa-mir-185	0.13514	11.7375	1.7868	0.0789708	0.294824	-4.75962
hsa-miR-10b-5p_hsa-mir-10b	-0.150183	9.91356	-1.76189	0.0831309	0.300344	-4.72958
hsa-miR-127-3p_hsa-mir-127	0.172996	9.87512	1.7364	0.0882254	0.30252	-4.77404
hsa-miR-99b-5p_hsa-mir-99b	-0.11712	9.20342	-1.72559	0.0895171	0.30252	-4.75313
hsa-miR-378c_hsa-mir-378c	0.163722	9.25302	1.71345	0.0918365	0.30252	-4.7756
hsa-miR-134-5p_hsa-mir-134	0.158601	9.72533	1.67324	0.0997084	0.307244	-4.86527
hsa-miR-191-5p_hsa-mir-191	-0.130733	11.1704	-1.66299	0.101477	0.307244	-4.9362
hsa-miR-378g_hsa-mir-378g	0.192319	5.67548	1.66288	0.1015	0.307244	-4.61379
hsa-miR-4508_hsa-mir-4508	0.179777	11.9936	1.62725	0.109996	0.324199	-5.02814
hsa-miR-423-5p_hsa-mir-423	0.066594	17.178	1.58895	0.117275	0.325616	-5.39902
hsa-miR-1246_hsa-mir-1246	-0.117731	9.0069	-1.58495	0.118181	0.325616	-4.95637
hsa-miR-125b-5p_hsa-mir-125b-1	-0.126926	8.17883	-1.58049	0.119199	0.325616	-4.90722
hsa-miR-125b-5p_hsa-mir-125b-2	-0.124512	8.17494	-1.55015	0.126311	0.33683	-4.95097
hsa-miR-378f_hsa-mir-378f	0.169791	5.86611	1.52671	0.132035	0.343904	-4.81953
hsa-miR-101-3p_hsa-mir-101-2	-0.119349	9.56333	-1.50301	0.13803	0.351349	-5.10586
hsa-miR-101-3p_hsa-mir-101-1	-0.11459	9.49942	-1.47006	0.146717	0.356368	-5.14811
hsa-miR-100-5p_hsa-mir-100	-0.137034	8.81254	-1.46756	0.147393	0.356368	-5.1096
hsa-miR-7-5p_hsa-mir-7-2	0.11898	8.59801	1.43662	0.155967	0.356368	-5.14115
hsa-miR-7-5p_hsa-mir-7-3	0.118541	8.59913	1.43099	0.15757	0.356368	-5.14879
hsa-miR-7-5p_hsa-mir-7-1	0.118224	8.60682	1.42431	0.159484	0.356368	-5.15825
hsa-miR-24-3p_hsa-mir-24-1	-0.100336	9.8762	-1.42276	0.159933	0.356368	-5.2332
hsa-miR-24-3p_hsa-mir-24-2	-0.0997456	9.87485	-1.41469	0.162275	0.356368	-5.24394
hsa-miR-1307-3p_hsa-mir-1307	0.0995569	12.4042	1.36052	0.178702	0.384898	-5.42245
hsa-miR-486-5p_hsa-mir-486-2	-0.0649639	17.0384	-1.34686	0.183039	0.386339	-5.73412
hsa-miR-103a-3p_hsa-mir-103a-2	-0.118222	8.20861	-1.33072	0.188267	0.386339	-5.24789
hsa-miR-103a-3p_hsa-mir-103a-1	-0.117867	8.2072	-1.32629	0.18972	0.386339	-5.25331
hsa-miR-122-5p_hsa-mir-122	-0.0866343	14.3376	-1.29986	0.198569	0.397137	-5.63323
hsa-miR-4516_hsa-mir-4516	0.184104	6.27871	1.28599	0.204337	0.401503	-5.15728
hsa-miR-320d_hsa-mir-320d-1	0.0966145	9.63642	1.24892	0.216498	0.407594	-5.44516
hsa-miR-320d_hsa-mir-320d-2	0.104147	9.15708	1.24857	0.216623	0.407594	-5.41428
hsa-miR-4433b-3p_hsa-mir-4433b	-0.1352	10.9654	-1.21762	0.229106	0.407594	-5.53472
hsa-miR-486-5p_hsa-mir-486-1	-0.0545211	16.8875	-1.21378	0.229539	0.407594	-5.89595
hsa-miR-3615_hsa-mir-3615	-0.101492	8.3251	-1.20207	0.23401	0.407594	-5.4093
hsa-miR-193a-5p_hsa-mir-193a	0.0742298	10.8269	1.18433	0.240907	0.407594	-5.57521
hsa-miR-941_hsa-mir-941-1	0.0845801	9.10724	1.16778	0.247468	0.407594	-5.5038
hsa-miR-941_hsa-mir-941-2	0.0845801	9.10724	1.16778	0.247468	0.407594	-5.5038
hsa-miR-941_hsa-mir-941-3	0.0845801	9.10724	1.16778	0.247468	0.407594	-5.5038
hsa-miR-941_hsa-mir-941-4	0.0845801	9.10724	1.16778	0.247468	0.407594	-5.5038
hsa-miR-941_hsa-mir-941-5	0.0845801	9.10724	1.16778	0.247468	0.407594	-5.5038
hsa-miR-320b_hsa-mir-320b-1	0.0638632	13.3357	1.10778	0.272334	0.442049	-5.78378
hsa-miR-221-3p_hsa-mir-221	0.0715691	10.5204	1.06485	0.291165	0.460738	-5.68955
hsa-miR-4429_hsa-mir-4429	0.120528	5.23457	1.06269	0.292138	0.460738	-5.32733
hsa-miR-422a_hsa-mir-422a	0.11883	5.8466	1.04941	0.298154	0.460738	-5.379
hsa-miR-320b_hsa-mir-320b-2	0.0614235	13.2138	1.04472	0.300302	0.460738	-5.8399
hsa-miR-532-5p_hsa-mir-532	0.0695284	10.0164	0.976268	0.332812	0.503716	-5.75262
hsa-miR-22-3p_hsa-mir-22	0.0478776	12.5324	0.956588	0.342575	0.511579	-5.87878
hsa-let-7i-5p_hsa-let-7i	-0.0690463	12.0525	-0.939062	0.351426	0.517891	-5.87187
hsa-miR-146a-5p_hsa-mir-146a	-0.0567334	11.3679	-0.906475	0.368274	0.535671	-5.87153
hsa-miR-378d_hsa-mir-378d-2	0.0918391	7.55404	0.88788	0.378115	0.542934	-5.66133
hsa-miR-143-3p_hsa-mir-143	-0.081518	8.09667	-0.846385	0.400667	0.557875	-5.73892
hsa-miR-155-5p_hsa-mir-155	0.0981543	10.5634	0.84459	0.40238	0.557875	-5.89396
hsa-miR-99a-5p_hsa-mir-99a	-0.0544952	12.0017	-0.841343	0.403463	0.557875	-5.95324
hsa-miR-1908-5p_hsa-mir-1908	0.0678554	8.62466	0.813185	0.419295	0.562089	-5.80676
hsa-miR-3158-3p_hsa-mir-3158-1	0.0759847	6.84608	0.809198	0.421567	0.562089	-5.66313
hsa-miR-3158-3p_hsa-mir-3158-2	0.0759847	6.84608	0.809198	0.421567	0.562089	-5.66313
hsa-miR-425-5p_hsa-mir-425	0.0582941	8.34332	0.781744	0.437408	0.569996	-5.8082
hsa-miR-501-3p_hsa-mir-501	0.0570425	8.88628	0.776252	0.440619	0.569996	-5.85372
hsa-miR-378d_hsa-mir-378d-1	0.0849812	7.3188	0.772689	0.442765	0.569996	-5.73254
hsa-miR-140-3p_hsa-mir-140	0.0526361	11.1263	0.727877	0.469491	0.595422	-6.00559
hsa-miR-361-3p_hsa-mir-361	0.0540929	8.96128	0.721874	0.473148	0.595422	-5.89823
hsa-let-7b-5p_hsa-let-7b	0.0392471	13.292	0.702345	0.485152	0.603745	-6.13689
hsa-miR-3960_hsa-mir-3960	0.086126	8.46155	0.68322	0.497635	0.612473	-5.88673
hsa-miR-4488_hsa-mir-4488	0.0747491	9.43034	0.647099	0.52054	0.632284	-5.97797
hsa-miR-28-3p_hsa-mir-28	0.0377703	10.166	0.633607	0.528721	0.632284	-6.02569
hsa-miR-320c_hsa-mir-320c-1	0.0417187	11.2993	0.614634	0.541097	0.632284	-6.08598
hsa-miR-181a-5p_hsa-mir-181a-1	-0.0462225	9.60965	-0.613322	0.541958	0.632284	-6.00698
hsa-miR-181a-5p_hsa-mir-181a-2	-0.0462225	9.60965	-0.613322	0.541958	0.632284	-6.00698
hsa-miR-320c_hsa-mir-320c-2	0.0381137	11.4223	0.557718	0.579091	0.668641	-6.12274
hsa-miR-186-5p_hsa-mir-186	0.0394718	9.86947	0.546218	0.586921	0.670767	-6.06144
hsa-miR-148a-3p_hsa-mir-148a	0.0321232	12.162	0.441611	0.660342	0.747054	-6.20912
hsa-miR-1228-5p_hsa-mir-1228	0.0442549	8.79825	0.432056	0.667336	0.747417	-6.04764
hsa-miR-25-3p_hsa-mir-25	-0.0280111	13.2292	-0.384784	0.701745	0.778172	-6.30228
hsa-miR-483-5p_hsa-mir-483	0.0346118	11.062	0.366503	0.715429	0.785569	-6.19657
hsa-miR-139-3p_hsa-mir-139	0.0299558	7.19126	0.349497	0.727928	0.791533	-5.94596
hsa-miR-30e-5p_hsa-mir-30e	-0.0264765	9.51648	-0.328023	0.744025	0.796039	-6.13431
hsa-miR-192-5p_hsa-mir-192	0.0210837	10.5571	0.325018	0.746286	0.796039	-6.18869
hsa-miR-423-3p_hsa-mir-423	-0.0173285	11.1698	-0.277927	0.782014	0.826279	-6.22591
hsa-miR-151a-3p_hsa-mir-151a	0.0148807	11.8093	0.267478	0.790009	0.826925	-6.25447
hsa-miR-744-5p_hsa-mir-744	0.00997176	10.1887	0.14877	0.882229	0.914904	-6.21211
hsa-miR-486-3p_hsa-mir-486-2	0.00686629	11.0318	0.0841522	0.933213	0.958364	-6.25709
hsa-miR-486-3p_hsa-mir-486-1	-0.00591753	11.0893	-0.074005	0.94125	0.958364	-6.2597
hsa-miR-363-3p_hsa-mir-363	0.00498704	8.91134	0.0617543	0.950962	0.959529	-6.14391
hsa-miR-451a_hsa-mir-451a	0.00152317	12.6951	0.017174	0.986362	0.986362	-6.33608

## Sheet: Age tRNAs
Supplementary Table S2: Age associated tRNAs
	logFC	AveExpr	t	P.Value	adj.P.Val	B
tRNA-Gly-CCC-4-1	-0.248533	5.38826	-4.56326	4.09771e-05	0.00891158	1.90537
tRNA-Lys-CTT-2-3	-0.173924	8.73748	-4.1706	0.000142539	0.00891158	0.940025
tRNA-Lys-CTT-2-1	-0.170854	8.7668	-4.1061	0.000174322	0.00891158	0.755746
tRNA-Lys-CTT-2-4	-0.195524	8.46061	-4.05555	0.00020395	0.00891158	0.616738
tRNA-Leu-AAG-1-3	0.138955	8.59356	4.01107	0.000234019	0.00891158	0.490776
tRNA-Lys-CTT-2-2	-0.193912	8.43851	-4.00559	0.000238008	0.00891158	0.476362
tRNA-Leu-CAA-1-1	0.112409	8.52054	4.00014	0.000242048	0.00891158	0.459482
tRNA-Lys-CTT-2-5	-0.195842	8.42073	-3.99573	0.00024536	0.00891158	0.44904
tRNA-Leu-CAA-6-1	0.135432	8.84481	3.99268	0.000247677	0.00891158	0.43706
tRNA-Leu-CAA-1-2	0.123479	6.96565	3.99195	0.000248233	0.00891158	0.459267
tRNA-Lys-CTT-3-1	-0.155139	8.62635	-3.80168	0.000443711	0.0131226	-0.0944013
tRNA-Leu-AAG-1-1	0.136831	8.54673	3.79745	0.000449417	0.0131226	-0.101856
tRNA-Leu-TAG-1-1	0.13568	8.5501	3.76677	0.000493011	0.0131226	-0.18594
tRNA-Leu-CAA-3-1	0.109249	8.39013	3.75438	0.000511746	0.0131226	-0.219098
tRNA-Leu-AAG-1-2	0.127292	7.37572	3.71958	0.000568115	0.0133943	-0.28305
tRNA-Leu-CAA-2-1	0.108591	8.38585	3.70304	0.00059696	0.0133943	-0.358566
tRNA-Glu-CTC-1-1	0.217943	15.3293	3.66076	0.000677236	0.0143016	-0.502534
tRNA-Glu-CTC-1-2	0.214741	15.3356	3.60534	0.000798298	0.0153411	-0.636055
tRNA-Val-CAC-8-1	-0.34299	7.9901	-3.62854	0.000811923	0.0153411	-0.598661
tRNA-Gly-CCC-6-1	-0.336529	7.97674	-3.56391	0.000978201	0.0175587	-0.765787
tRNA-Glu-TTC-9-1	-0.331511	8.40805	-3.52645	0.00108911	0.0179612	-0.875099
tRNA-Glu-CTC-1-5	0.2084	15.3499	3.49603	0.00110069	0.0179612	-0.896242
tRNA-Lys-CTT-1-1	-0.122228	8.04607	-3.47683	0.00116404	0.018121	-0.954266
tRNA-Glu-CTC-1-4	0.207427	15.3401	3.44507	0.00127658	0.018121	-1.01565
tRNA-Leu-CAG-chr9-7	0.112858	8.2955	3.42749	0.00134326	0.018121	-1.08785
tRNA-Gly-CCC-5-1	-0.209529	4.26396	-3.42724	0.00134422	0.018121	-1.05845
tRNA-Gly-CCC-chr1-15	-0.293292	4.92904	-3.42248	0.00136286	0.018121	-1.04663
tRNA-Lys-CTT-10-1	-0.259478	3.10759	-3.32389	0.00180886	0.0221717	-1.34163
tRNA-Lys-CTT-4-1	-0.13074	7.59009	-3.31637	0.00184805	0.0221717	-1.34599
tRNA-Gly-CCC-chr1-18	-0.284926	4.93902	-3.29812	0.00194656	0.0221717	-1.33904
tRNA-Glu-CTC-1-7	0.197687	15.372	3.29528	0.00196228	0.0221717	-1.36282
tRNA-Glu-CTC-1-3	0.197011	15.3728	3.28059	0.00204581	0.0221717	-1.39636
tRNA-Glu-CTC-1-6	0.189718	14.6018	3.27494	0.00207882	0.0221717	-1.39781
tRNA-Glu-CTC-2-1	0.189534	14.6024	3.27139	0.00209983	0.0221717	-1.406
tRNA-Leu-CAG-1-6	0.122324	9.36125	3.26058	0.00216502	0.0222069	-1.5245
tRNA-Leu-AAG-2-2	0.126378	9.22582	3.21185	0.00248347	0.0247658	-1.64806
tRNA-Lys-CTT-1-2	-0.125008	7.62969	-3.18429	0.00268275	0.0260299	-1.67925
tRNA-Pro-CGG-1-1	-0.0949034	7.87297	-3.17147	0.00278047	0.0261115	-1.72634
tRNA-Gly-GCC-4-1	-0.28055	5.63317	-3.16016	0.00286953	0.0261115	-1.65374
tRNA-Leu-CAG-2-2	0.116499	9.33385	3.1552	0.00290936	0.0261115	-1.78935
tRNA-Pro-CGG-2-1	-0.103278	7.76805	-3.11704	0.00323422	0.0283192	-1.85417
tRNA-Glu-TTC-2-1	0.296381	12.5692	3.11054	0.00338376	0.028836	-1.79696
tRNA-Leu-AAG-2-1	0.0961014	8.10073	3.09323	0.00345389	0.028836	-1.92583
tRNA-Gly-CCC-1-1	-0.212379	15.2528	-3.03273	0.00407692	0.0332639	-1.94855
tRNA-Leu-AAG-2-4	0.0921179	8.06823	3.00903	0.00434853	0.0346916	-2.12883
tRNA-Glu-TTC-2-2	0.290049	12.5069	2.96329	0.00504184	0.038904	-2.1365
tRNA-Leu-CAA-4-1	0.0759566	7.72011	2.95055	0.00509328	0.038904	-2.24973
tRNA-Gly-GCC-2-3	-0.199315	15.3573	-2.93727	0.00527827	0.0394771	-2.1551
tRNA-Pro-TGG-3-2	-0.082299	7.9598	-2.91429	0.00561327	0.0411258	-2.35324
tRNA-Pro-CGG-1-2	-0.0822463	7.96361	-2.89977	0.005835	0.0418953	-2.38753
tRNA-Pro-TGG-3-3	-0.0872742	7.85666	-2.88018	0.00614723	0.0432017	-2.42665
tRNA-Leu-CAG-1-5	0.096664	8.50317	2.87348	0.00625763	0.0432017	-2.46531
tRNA-Pro-AGG-2-4	-0.0829089	7.90003	-2.86045	0.00647742	0.0438754	-2.47552
tRNA-Pro-AGG-2-8	-0.0848016	7.8315	-2.84692	0.00671312	0.0446298	-2.50226
tRNA-Leu-AAG-2-3	0.0896764	8.08111	2.82945	0.00702947	0.0458833	-2.5526
tRNA-Leu-CAG-1-2	0.0983039	8.51389	2.81079	0.00738261	0.0471611	-2.61089
tRNA-Gly-GCC-3-1	-0.199687	15.2754	-2.80539	0.00748797	0.0471611	-2.43239
tRNA-Gly-GCC-5-1	-0.216851	14.1199	-2.78067	0.00798757	0.0494403	-2.48948
tRNA-Pro-AGG-2-3	-0.0772751	7.94352	-2.7623	0.00837872	0.0507467	-2.7037
tRNA-Leu-CAG-1-7	0.0956272	8.53106	2.75761	0.00848134	0.0507467	-2.7332
tRNA-Pro-AGG-2-2	-0.0767367	7.91001	-2.74751	0.00870638	0.0512392	-2.73512
tRNA-Leu-CAG-1-4	0.0929493	8.51128	2.73323	0.00903401	0.0523098	-2.78828
tRNA-Gly-GCC-2-2	-0.184464	15.3601	-2.70211	0.00978783	0.055213	-2.64365
tRNA-Gly-GCC-2-5	-0.197159	14.3914	-2.69715	0.0099131	0.055213	-2.66
tRNA-Leu-CAG-1-1	0.0931358	8.50043	2.69221	0.0100396	0.055213	-2.88023
tRNA-Leu-AAG-3-1	0.0963192	8.06122	2.68791	0.0101506	0.055213	-2.87204
tRNA-Leu-CAG-1-3	0.0928004	8.51782	2.64734	0.0112566	0.0603155	-2.98042
tRNA-Tyr-GTA-6-1	-0.262461	3.72872	-2.61674	0.0121629	0.0642131	-2.81106
tRNA-Leu-CAG-2-1	0.0936608	8.50174	2.60387	0.0125639	0.0653689	-3.0756
tRNA-Gly-GCC-2-1	-0.165331	15.4434	-2.56302	0.0139176	0.0713772	-2.91882
tRNA-Tyr-GTA-4-1	-0.219825	4.33524	-2.53399	0.0149592	0.0756386	-2.9781
tRNA-Gly-GCC-1-2	-0.264105	10.5504	-2.53495	0.0153412	0.0764928	-3.18533
tRNA-Arg-ACG-2-2	0.140242	5.14882	2.49002	0.0166725	0.081992	-3.08531
tRNA-Gly-CCC-3-1	-0.178934	5.29169	-2.46087	0.0179048	0.0868624	-3.14466
tRNA-Gly-GCC-1-4	-0.251189	10.5285	-2.41651	0.0204167	0.0964728	-3.43246
tRNA-Gly-CCC-1-2	-0.186832	14.0794	-2.40655	0.0204232	0.0964728	-3.24239
tRNA-Gly-GCC-2-4	-0.162741	15.4077	-2.39858	0.0208184	0.0970623	-3.23157
tRNA-Gly-GCC-1-3	-0.263164	10.6391	-2.37933	0.022299	0.101511	-3.50001
tRNA-Trp-CCA-4-1	0.152897	4.81856	2.36585	0.0225148	0.101511	-3.312
tRNA-Gly-GCC-1-5	-0.261877	10.8994	-2.37326	0.0226207	0.101511	-3.49522
tRNA-Tyr-GTA-3-1	-0.144618	5.43487	-2.33701	0.0241119	0.106867	-3.38832
tRNA-Ser-GCT-6-1	0.131613	5.28648	2.33037	0.0244933	0.107233	-3.39835
tRNA-Lys-TTT-4-1	-0.120215	5.10642	-2.28365	0.0273366	0.118239	-3.47218
tRNA-Ile-AAT-11-1	-0.189017	3.17365	-2.27409	0.0279533	0.119467	-3.43812
tRNA-Val-AAC-chr6-84	0.0767619	7.44022	2.24125	0.0301677	0.125227	-3.75475
tRNA-Lys-TTT-13-1	-0.148849	4.35621	-2.24057	0.0302147	0.125227	-3.52355
tRNA-Gly-GCC-1-1	-0.234966	10.5154	-2.24681	0.0303475	0.125227	-3.7711
tRNA-Tyr-GTA-2-1	-0.0862324	7.04669	-2.15896	0.0364148	0.148556	-3.86721
tRNA-Lys-CTT-5-1	-0.0937411	6.96702	-2.15232	0.0369653	0.149107	-3.8702
tRNA-Lys-CTT-11-1	-0.116969	5.27015	-2.11997	0.0397541	0.158575	-3.77248
tRNA-Tyr-GTA-1-1	-0.108659	5.88627	-2.09699	0.0418464	0.165086	-3.85494
tRNA-Arg-ACG-1-1	0.13266	4.78037	2.08794	0.0426968	0.16661	-3.80629
tRNA-Asp-GTC-4-1	0.0645007	7.46627	2.08066	0.0433911	0.166688	-4.0595
tRNA-Lys-CTT-7-1	-0.115713	5.27727	-2.07802	0.0436454	0.166688	-3.84526
tRNA-Ile-AAT-8-1	0.103656	4.28603	2.07102	0.0443262	0.167506	-3.81354
tRNA-Leu-TAG-3-1	0.0785232	6.21339	2.04692	0.0467406	0.17479	-3.97579
tRNA-Tyr-GTA-8-1	-0.0978818	6.20847	-2.03952	0.0475048	0.175817	-3.98546
tRNA-Phe-GAA-1-1	0.1395	2.54377	2.02295	0.049255	0.180434	-3.84271
tRNA-iMet-CAT-1-7	0.0763204	8.50147	2.01296	0.0503381	0.182539	-4.25548
tRNA-iMet-CAT-1-5	0.0730218	8.48405	1.98604	0.0533566	0.19155	-4.30321
tRNA-Pro-AGG-2-1	-0.057024	9.07295	-1.97709	0.0543949	0.193344	-4.33135
tRNA-Ser-TGA-4-1	0.109654	10.5643	1.96348	0.0560065	0.197121	-4.29079
tRNA-iMet-CAT-1-6	0.0762377	8.48613	1.94849	0.0578293	0.20156	-4.36897
tRNA-Thr-CGT-6-1	0.0738163	8.24707	1.9328	0.0597917	0.205394	-4.38645
tRNA-iMet-CAT-1-4	0.0717021	8.47582	1.93058	0.0600733	0.205394	-4.40016
tRNA-iMet-CAT-1-8	0.0727981	8.48915	1.89533	0.0647097	0.219158	-4.46097
tRNA-Ser-AGA-1-1	0.112857	10.662	1.8813	0.0666389	0.223583	-4.42189
tRNA-iMet-CAT-1-3	0.0712448	8.49317	1.86903	0.0683651	0.227219	-4.5058
tRNA-Lys-TTT-6-1	-0.109998	5.01909	-1.86466	0.0689886	0.227219	-4.17917
tRNA-Pro-CGG-1-3	-0.0541758	9.11483	-1.84156	0.0723681	0.236183	-4.56407
tRNA-Phe-GAA-1-5	0.110292	2.71623	1.83557	0.0732674	0.236964	-4.12891
tRNA-Ser-TGA-3-1	0.102604	10.6517	1.8105	0.0771334	0.24724	-4.54149
tRNA-Arg-ACG-2-4	0.077403	6.20353	1.78809	0.080732	0.252682	-4.40125
tRNA-Cys-GCA-2-2	0.13538	2.50674	1.78808	0.0807337	0.252682	-4.19176
tRNA-Ala-CGC-1-1	-0.0631187	7.26375	-1.78681	0.0809426	0.252682	-4.53987
tRNA-Thr-AGT-1-1	0.153806	2.86591	1.77428	0.0830209	0.256935	-4.22188
tRNA-Pro-AGG-2-5	-0.0526974	9.09184	-1.76379	0.0847933	0.258352	-4.69114
tRNA-Ala-CGC-3-1	-0.0636358	7.26608	-1.7576	0.0858557	0.258352	-4.5865
tRNA-iMet-CAT-2-1	0.0615485	8.10803	1.75698	0.0859633	0.258352	-4.6716
tRNA-Phe-GAA-1-6	0.11722	2.62812	1.7547	0.0863571	0.258352	-4.24143
tRNA-Lys-CTT-6-1	-0.0954011	6.17769	-1.75031	0.0871199	0.25848	-4.45354
tRNA-Ser-GCT-3-1	0.075859	7.36506	1.74001	0.0889326	0.261695	-4.62184
tRNA-Ser-AGA-2-2	0.07797	9.72679	1.73133	0.0904855	0.262833	-4.73085
tRNA-Ser-GCT-2-1	0.0761471	7.30733	1.72383	0.0918436	0.262833	-4.63999
tRNA-Ala-TGC-3-2	-0.061237	8.02729	-1.72208	0.0921634	0.262833	-4.72529
tRNA-Pro-TGG-3-4	-0.0526565	9.46637	-1.71761	0.0929847	0.262833	-4.76276
tRNA-Pro-AGG-2-6	-0.0501962	9.0746	-1.71513	0.0934418	0.262833	-4.76821
tRNA-Arg-ACG-2-1	0.0701385	6.30251	1.71316	0.0938073	0.262833	-4.52749
tRNA-Asp-GTC-1-1	0.0880045	4.57769	1.70974	0.094444	0.262833	-4.38745
tRNA-iMet-CAT-1-1	0.0607274	8.12771	1.70526	0.0952833	0.263129	-4.75438
tRNA-Ser-GCT-1-1	0.0767664	7.28447	1.69729	0.0967911	0.265252	-4.67796
tRNA-Ser-AGA-2-4	0.074484	9.70587	1.68527	0.0991025	0.266609	-4.8036
tRNA-iMet-CAT-1-2	0.0616304	8.12719	1.68513	0.0991299	0.266609	-4.78534
tRNA-Arg-ACG-1-2	0.130758	4.3898	1.68316	0.099514	0.266609	-4.41535
tRNA-Ser-GCT-4-2	0.0625742	8.04861	1.67278	0.101553	0.269448	-4.79802
tRNA-Ser-AGA-4-1	0.0981412	10.5494	1.6619	0.103727	0.269448	-4.78409
tRNA-Pro-TGG-3-1	-0.049838	9.06112	-1.65873	0.104369	0.269448	-4.85523
tRNA-Asp-GTC-5-1	0.116998	4.70182	1.65586	0.104952	0.269448	-4.4713
tRNA-Arg-ACG-2-3	0.141167	4.37342	1.64965	0.106223	0.269448	-4.46131
tRNA-Val-AAC-1-2	-0.0432203	9.44561	-1.64356	0.107482	0.269448	-4.87707
tRNA-Phe-GAA-1-2	0.118728	2.71153	1.64227	0.107748	0.269448	-4.39656
tRNA-Ala-AGC-4-1	-0.0590575	8.17663	-1.64198	0.10781	0.269448	-4.85815
tRNA-Arg-ACG-1-3	0.126598	4.39509	1.64121	0.10797	0.269448	-4.4739
tRNA-Val-CAC-1-2	-0.0429334	9.46855	-1.63652	0.108952	0.269448	-4.88726
tRNA-Glu-TTC-1-1	0.0695732	9.35817	1.63147	0.110015	0.269448	-4.8912
tRNA-Ala-TGC-3-1	-0.0652685	7.1086	-1.63085	0.110146	0.269448	-4.75787
tRNA-Ser-GCT-4-1	0.0645062	7.9905	1.62998	0.110331	0.269448	-4.8575
tRNA-Ser-AGA-2-1	0.0757759	9.73231	1.62563	0.111257	0.269873	-4.89317
tRNA-Arg-TCT-2-1	-0.152922	4.96629	-1.61871	0.112743	0.271642	-4.53679
tRNA-Glu-TTC-1-2	0.0687121	9.3622	1.59896	0.117074	0.280197	-4.93954
tRNA-Pro-TGG-1-1	0.0587579	7.763	1.59379	0.118229	0.280796	-4.89284
tRNA-Ser-AGA-2-6	0.0880988	10.601	1.59086	0.118889	0.280796	-4.88662
tRNA-Tyr-GTA-5-2	-0.0977118	5.84974	-1.57435	0.122657	0.28472	-4.67212
tRNA-Pro-AGG-2-7	-0.0463416	9.01282	-1.57336	0.122885	0.28472	-4.98188
tRNA-Gly-GCC-2-6	-0.118266	14.399	-1.56688	0.124393	0.28472	-4.59833
tRNA-Tyr-GTA-5-4	-0.0883456	6.26538	-1.56676	0.124421	0.28472	-4.73163
tRNA-Tyr-GTA-5-5	-0.097624	5.84151	-1.56636	0.124515	0.28472	-4.68223
tRNA-Ala-CGC-2-1	-0.0546814	8.0177	-1.55945	0.126141	0.286612	-4.96897
tRNA-Tyr-GTA-5-3	-0.0849664	6.26848	-1.55123	0.128097	0.289225	-4.75352
tRNA-Ser-GCT-4-3	0.0662603	7.32198	1.54408	0.129818	0.291278	-4.90855
tRNA-Cys-GCA-2-3	0.0839245	3.96943	1.53308	0.132503	0.295456	-4.594
tRNA-Ser-AGA-2-5	0.0855114	10.6735	1.52663	0.134095	0.296749	-4.97101
tRNA-Arg-TCT-3-2	-0.139474	5.3349	-1.52406	0.134736	0.296749	-4.69146
tRNA-Val-CAC-1-4	-0.0370083	9.72552	-1.51735	0.136417	0.29862	-5.05483
tRNA-Asn-GTT-5-1	0.0969783	3.00504	1.50456	0.139669	0.303886	-4.58334
tRNA-Val-AAC-1-3	-0.0388973	9.45189	-1.49365	0.142491	0.304618	-5.09401
tRNA-Tyr-GTA-5-1	-0.091552	5.84192	-1.49362	0.142497	0.304618	-4.77969
tRNA-Und-NNN-3-1	0.096202	7.40882	1.49019	0.143395	0.304618	-4.99367
tRNA-Gln-TTG-1-1	0.099358	5.79253	1.49017	0.1434	0.304618	-4.78377
tRNA-Asn-GTT-18-1	0.109936	3.32729	1.47869	0.146432	0.30923	-4.63001
tRNA-Ala-TGC-4-1	-0.0600778	7.01965	-1.46991	0.148786	0.312363	-4.97114
tRNA-Ala-TGC-2-1	-0.0542341	7.23464	-1.45683	0.152349	0.315492	-5.02036
tRNA-Ser-GCT-5-1	0.0676718	7.0258	1.45138	0.153854	0.315492	-4.99584
tRNA-Cys-GCA-2-1	0.0782835	3.85079	1.45081	0.154011	0.315492	-4.69031
tRNA-Ser-TGA-1-1	0.143651	2.84397	1.44894	0.15453	0.315492	-4.64477
tRNA-Ser-TGA-2-1	0.0789417	9.73309	1.44504	0.155617	0.315492	-5.14905
tRNA-Val-CAC-1-6	-0.0375577	9.57866	-1.44442	0.155791	0.315492	-5.15864
tRNA-Cys-GCA-2-4	0.0772723	3.89397	1.44214	0.156428	0.315492	-4.70315
tRNA-Leu-TAG-2-1	0.0593081	7.15082	1.40395	0.167438	0.335365	-5.07605
tRNA-Cys-GCA-17-1	-0.0857645	3.39514	-1.40155	0.168149	0.335365	-4.72402
tRNA-Phe-GAA-1-3	0.0766641	2.70155	1.39317	0.170653	0.338477	-4.7021
tRNA-Ser-AGA-3-1	0.0755082	9.74314	1.37911	0.174916	0.34486	-5.23595
tRNA-Leu-AAG-4-1	0.0612604	7.81341	1.37625	0.175792	0.34486	-5.19493
tRNA-Lys-TTT-3-4	-0.0358017	8.22041	-1.3724	0.176979	0.345301	-5.23735
tRNA-Glu-TTC-3-1	0.0797073	8.23975	1.35909	0.181127	0.351484	-5.2492
tRNA-Lys-CTT-16-1	-0.0625851	5.97621	-1.3485	0.184481	0.356068	-4.9775
tRNA-Und-NNN-4-1	-0.114496	6.88304	-1.33867	0.188017	0.359817	-5.11836
tRNA-Val-AAC-1-1	-0.0351133	9.56906	-1.33623	0.188428	0.359817	-5.29933
tRNA-Arg-TCT-3-1	-0.112229	5.79571	-1.32819	0.191045	0.362884	-4.98107
tRNA-Glu-TTC-8-1	0.0780259	8.26278	1.32155	0.193232	0.365108	-5.2979
tRNA-Arg-CCT-5-1	0.0791877	6.87928	1.3172	0.194674	0.365905	-5.14545
tRNA-Ser-AGA-2-3	0.0632174	9.72499	1.30845	0.197596	0.369462	-5.32667
tRNA-Thr-AGT-1-2	0.103726	4.9506	1.30017	0.200394	0.372754	-4.94049
tRNA-Cys-GCA-14-1	0.0841893	2.77773	1.28273	0.206384	0.381917	-4.82729
tRNA-Gly-TCC-2-6	-0.0845508	4.75445	-1.27309	0.209752	0.386159	-4.95179
tRNA-Ser-CGA-1-1	-0.0771891	4.13989	-1.26401	0.212961	0.390066	-4.92042
tRNA-Gln-CTG-1-4	0.0588089	7.25794	1.23844	0.222198	0.404721	-5.2936
tRNA-Leu-TAA-1-1	0.0772713	5.35985	1.23567	0.223217	0.404721	-5.04637
tRNA-Arg-CCG-2-1	0.0590704	6.15903	1.21886	0.229468	0.413965	-5.15258
tRNA-Asn-GTT-6-1	0.0674886	5.17673	1.21528	0.230819	0.414319	-5.0513
tRNA-Ile-AAT-7-2	0.059585	4.45486	1.20944	0.233031	0.41621	-5.0003
tRNA-Gln-CTG-4-2	0.0641253	5.43132	1.20297	0.235497	0.418532	-5.08752
tRNA-Gln-CTG-1-3	0.0577334	7.31628	1.19055	0.240292	0.424886	-5.35635
tRNA-Ala-CGC-4-1	-0.0848438	1.65327	-1.1876	0.241439	0.424886	-4.87734
tRNA-Leu-TAA-4-1	-0.108867	3.42114	-1.18446	0.242667	0.424963	-4.96061
tRNA-Val-AAC-5-1	-0.0363335	9.17202	-1.18076	0.244117	0.425427	-5.4876
tRNA-Met-CAT-1-1	-0.0987366	3.87692	-1.15823	0.253094	0.438942	-5.01348
tRNA-Glu-CTC-3-1	0.0820267	2.73584	1.13951	0.260732	0.450013	-4.96905
tRNA-Phe-GAA-10-1	0.0759461	2.85351	1.12925	0.264985	0.455166	-4.98474
tRNA-Thr-TGT-3-1	-0.0664293	3.84815	-1.11963	0.26902	0.459897	-5.04945
tRNA-Arg-CCT-1-1	0.0677638	6.90079	1.11578	0.270647	0.45995	-5.37459
tRNA-Pro-TGG-3-5	-0.0347082	8.62093	-1.11137	0.272518	0.45995	-5.55739
tRNA-Asn-GTT-2-5	0.0550584	5.3225	1.10893	0.273558	0.45995	-5.17295
tRNA-Tyr-GTA-7-1	-0.0664212	5.14506	-1.10748	0.274176	0.45995	-5.15496
tRNA-Glu-TTC-4-2	0.0580907	8.42701	1.08428	0.284219	0.473327	-5.57682
tRNA-Arg-CCT-2-1	0.0625198	7.16025	1.08037	0.285934	0.473327	-5.44975
tRNA-Pro-AGG-1-1	-0.0320184	8.47085	-1.07998	0.286106	0.473327	-5.58599
tRNA-Gln-CTG-3-2	0.0579346	5.43546	1.07449	0.288532	0.475151	-5.21776
tRNA-Arg-CCT-3-1	0.0648625	6.9869	1.06801	0.291411	0.4777	-5.43611
tRNA-Asn-GTT-15-1	0.068509	4.05042	1.06309	0.293611	0.47912	-5.11699
tRNA-SeC-TCA-1-1	0.0457287	8.64354	1.04719	0.300802	0.488632	-5.62089
tRNA-Glu-TTC-4-1	0.056238	8.43657	1.04387	0.302316	0.488881	-5.61821
tRNA-Gly-TCC-3-1	-0.0751941	4.56581	-1.03333	0.307165	0.494495	-5.179
tRNA-Gln-CTG-3-1	0.0548512	5.4404	1.02302	0.311959	0.49997	-5.26628
tRNA-Ala-AGC-8-2	0.0621985	5.76512	1.01846	0.314095	0.501157	-5.30645
tRNA-Ile-AAT-5-1	0.0462943	4.61506	1.00751	0.319264	0.507149	-5.2069
tRNA-Asn-GTT-2-4	0.0530396	5.25182	0.999259	0.323199	0.511138	-5.26932
tRNA-Ile-AAT-1-1	0.0448792	4.57356	0.994454	0.325505	0.512041	-5.21517
tRNA-Phe-GAA-1-4	0.0571339	3.00092	0.992135	0.326622	0.512041	-5.11456
tRNA-Gln-CTG-4-1	0.051594	7.02426	0.987057	0.329077	0.512859	-5.51976
tRNA-Gly-CCC-7-1	0.0739091	2.29055	0.985151	0.330001	0.512859	-5.08457
tRNA-Lys-TTT-1-1	-0.0453734	5.85115	-0.976527	0.334206	0.517155	-5.35059
tRNA-Asn-GTT-2-2	0.0497556	5.23791	0.969449	0.337684	0.520294	-5.29412
tRNA-Gln-CTG-1-1	0.0501375	5.70534	0.952268	0.346226	0.531176	-5.35766
tRNA-Thr-TGT-5-1	-0.0574355	3.24482	-0.945746	0.349505	0.533925	-5.1662
tRNA-Gln-CTG-1-2	0.0511599	5.65608	0.9355	0.354698	0.539391	-5.36619
tRNA-Ala-AGC-8-1	0.0563273	5.75344	0.932774	0.356089	0.539391	-5.38043
tRNA-Arg-CCT-4-1	0.0563374	7.03987	0.924185	0.360491	0.543766	-5.57851
tRNA-Asp-GTC-3-1	0.025435	7.75458	0.914827	0.365329	0.547737	-5.68955
tRNA-Lys-TTT-15-1	-0.0643751	1.93736	-0.913199	0.366175	0.547737	-5.12258
tRNA-Lys-TTT-3-2	-0.0258765	8.15421	-0.910087	0.367795	0.547877	-5.73198
tRNA-His-GTG-2-1	-0.0816466	5.29594	-0.902375	0.37183	0.5516	-5.35223
tRNA-Gln-CTG-2-1	0.0462924	7.01998	0.899119	0.373543	0.551859	-5.59707
tRNA-Asp-GTC-2-5	0.023895	7.84875	0.894176	0.376152	0.553436	-5.7175
tRNA-Lys-TTT-2-1	-0.0393537	4.66821	-0.883964	0.381578	0.559129	-5.31319
tRNA-Asn-GTT-2-3	0.0457649	5.29063	0.880668	0.38334	0.559427	-5.3725
tRNA-Pro-TGG-2-1	-0.0285938	9.12184	-0.875038	0.386362	0.561555	-5.78691
tRNA-Ala-TGC-6-1	0.0601346	3.41911	0.868027	0.390146	0.564768	-5.23826
tRNA-Lys-TTT-3-5	-0.0239065	8.31693	-0.848189	0.400979	0.576207	-5.79361
tRNA-Asn-GTT-1-1	0.0568968	4.04909	0.846712	0.401793	0.576207	-5.2963
tRNA-Ile-AAT-3-1	0.0350422	5.58432	0.844772	0.402863	0.576207	-5.42909
tRNA-Lys-TTT-3-3	-0.0239843	8.34516	-0.837486	0.4069	0.579671	-5.80355
tRNA-Cys-GCA-4-1	0.0507842	3.62694	0.820925	0.416168	0.590531	-5.28576
tRNA-Asp-GTC-2-4	0.0213906	7.86001	0.816936	0.418419	0.591388	-5.78197
tRNA-Gln-CTG-1-5	0.0448794	5.71912	0.810718	0.421944	0.594031	-5.47214
tRNA-Gly-CCC-2-1	-0.0272087	9.85758	-0.797864	0.429286	0.602007	-5.83683
tRNA-Lys-TTT-3-1	-0.0223192	8.13414	-0.781606	0.438682	0.61279	-5.83484
tRNA-Ile-AAT-2-1	0.0368058	4.50392	0.773798	0.443238	0.616753	-5.38156
tRNA-Ile-AAT-5-4	0.0348239	4.63039	0.767288	0.447058	0.61775	-5.39616
tRNA-Glu-TTC-6-1	-0.0549187	2.27643	-0.766714	0.447396	0.61775	-5.24066
tRNA-Met-CAT-6-1	-0.0695798	3.72576	-0.75246	0.45583	0.626556	-5.33791
tRNA-Asp-GTC-2-3	0.0193214	7.84743	0.750052	0.457264	0.626556	-5.83102
tRNA-Gln-TTG-2-1	0.056345	4.88607	0.737294	0.464905	0.634193	-5.43874
tRNA-Gln-CTG-5-1	0.0450426	5.43542	0.731991	0.468102	0.634193	-5.49533
tRNA-Ile-AAT-9-1	-0.0635416	5.14663	-0.731933	0.468137	0.634193	-5.46327
tRNA-Val-TAC-4-1	-0.0447599	2.72835	-0.727173	0.471018	0.635697	-5.29069
tRNA-Asp-GTC-2-9	0.0189473	7.85147	0.723877	0.473019	0.636006	-5.85001
tRNA-Gly-TCC-1-1	-0.0432719	5.34213	-0.708298	0.482541	0.646389	-5.49791
tRNA-Asp-GTC-2-11	0.0188943	7.85347	0.70387	0.485267	0.647624	-5.86385
tRNA-Ile-AAT-7-1	0.0294204	5.6039	0.695865	0.490217	0.651807	-5.53517
tRNA-Pro-AGG-3-1	0.0207721	6.44425	0.686318	0.496157	0.657104	-5.66249
tRNA-Val-CAC-1-3	0.0160692	11.4814	0.68359	0.497862	0.657104	-5.73845
tRNA-Gln-TTG-3-1	0.041215	6.60707	0.676645	0.502216	0.660423	-5.69529
tRNA-Gly-TCC-2-1	-0.0393288	5.57644	-0.671226	0.505628	0.662483	-5.54602
tRNA-Asp-GTC-2-10	0.0172793	7.85565	0.666379	0.50869	0.664072	-5.88893
tRNA-Gly-TCC-2-4	-0.0386447	5.60242	-0.657851	0.514102	0.666663	-5.55705
tRNA-Gln-TTG-3-2	0.0402674	6.62604	0.657401	0.514389	0.666663	-5.71043
tRNA-Arg-TCT-1-1	0.0349123	4.76788	0.651844	0.517933	0.668842	-5.48089
tRNA-Gln-TTG-3-3	0.0400539	6.64606	0.646833	0.521141	0.670572	-5.72022
tRNA-Gly-TCC-2-2	-0.0374736	5.60057	-0.642313	0.524043	0.671898	-5.56606
tRNA-Lys-TTT-5-1	-0.0177409	8.14386	-0.625443	0.53495	0.681593	-5.94148
tRNA-Asp-GTC-2-1	0.0166942	7.86079	0.624748	0.535402	0.681593	-5.91538
tRNA-Leu-TAA-2-1	0.0541601	3.0292	0.615397	0.541501	0.686921	-5.37428
tRNA-Thr-TGT-2-1	-0.0351433	4.54597	-0.612424	0.543448	0.686964	-5.48357
tRNA-Gly-TCC-2-3	-0.033899	5.63613	-0.580864	0.564331	0.710859	-5.60454
tRNA-Asn-GTT-3-2	0.0307192	5.42663	0.575349	0.568021	0.712482	-5.58644
tRNA-Asp-GTC-2-2	0.0153428	7.8478	0.573012	0.569589	0.712482	-5.94399
tRNA-Ala-AGC-2-1	-0.0311545	3.10326	-0.564514	0.575306	0.716647	-5.40423
tRNA-Ile-AAT-5-5	0.025625	4.62578	0.562135	0.576911	0.716647	-5.5171
tRNA-Arg-TCT-4-1	0.0335868	3.66127	0.541129	0.591181	0.731841	-5.45367
tRNA-Lys-CTT-9-1	-0.0392336	4.77187	-0.514172	0.609735	0.750065	-5.55217
tRNA-Val-CAC-5-1	-0.0133199	11.4745	-0.513674	0.610081	0.750065	-5.83629
tRNA-Ala-AGC-1-1	-0.0412209	3.61803	-0.507573	0.614318	0.752697	-5.46512
tRNA-Gln-CTG-6-1	0.0260519	5.70962	0.504478	0.616473	0.752768	-5.65357
tRNA-Phe-GAA-8-1	0.0511913	2.42489	0.499063	0.620251	0.75285	-5.39417
tRNA-Gly-CCC-2-2	-0.0168991	9.88758	-0.498372	0.620734	0.75285	-6.02312
tRNA-Asn-GTT-4-1	-0.0367214	3.04433	-0.483358	0.631267	0.763047	-5.43694
tRNA-Lys-CTT-12-1	0.0428032	2.46695	0.480328	0.633403	0.763059	-5.40353
tRNA-Lys-CTT-chr16-1	0.0389728	2.50272	0.47228	0.639089	0.76518	-5.40873
tRNA-Ile-AAT-5-2	0.0181776	5.79036	0.47021	0.640555	0.76518	-5.67853
tRNA-Asn-GTT-3-1	0.0246558	5.43177	0.465947	0.64358	0.76518	-5.63868
tRNA-Gly-TCC-2-5	-0.0270959	5.61999	-0.465793	0.643689	0.76518	-5.6579
tRNA-Val-CAC-3-1	0.0134002	8.58095	0.461113	0.647016	0.766597	-6.04692
tRNA-Val-CAC-1-5	0.0114652	11.6034	0.454771	0.651537	0.769414	-5.84583
tRNA-Ser-CGA-4-1	-0.0301535	4.17014	-0.43834	0.66331	0.780749	-5.53473
tRNA-Glu-TTC-10-1	-0.0255387	4.3033	-0.417399	0.678441	0.795949	-5.55332
tRNA-Val-CAC-6-1	0.0182058	4.49434	0.412705	0.681851	0.797344	-5.57129
tRNA-His-GTG-1-5	0.0149921	7.86101	0.393219	0.69608	0.81134	-6.02881
tRNA-Ala-TGC-1-1	0.0162134	5.92464	0.375712	0.708958	0.823676	-5.73456
tRNA-Cys-GCA-7-1	-0.0237641	2.25609	-0.354662	0.724558	0.839085	-5.43463
tRNA-His-GTG-1-9	0.0152855	7.49053	0.348337	0.729268	0.839536	-5.99759
tRNA-Ala-AGC-3-1	-0.0208037	4.95102	-0.345284	0.731546	0.839536	-5.63408
tRNA-Sup-TTA-1-1	-0.0199238	4.20702	-0.344725	0.731964	0.839536	-5.57046
tRNA-Val-TAC-2-1	-0.0258093	5.39818	-0.336673	0.737983	0.842441	-5.68108
tRNA-Ile-AAT-6-1	0.0137582	5.74959	0.335063	0.739189	0.842441	-5.72326
tRNA-His-GTG-1-6	0.0123106	8.11363	0.326489	0.745621	0.847082	-6.07552
tRNA-His-GTG-1-8	0.011175	7.80722	0.295895	0.768719	0.864313	-6.05576
tRNA-Ala-AGC-2-2	-0.0168353	3.02157	-0.295364	0.769122	0.864313	-5.4989
tRNA-Asn-GTT-2-1	0.0189269	4.34079	0.294007	0.770152	0.864313	-5.59611
tRNA-His-GTG-1-3	0.0131303	7.48562	0.292256	0.771481	0.864313	-6.01444
tRNA-Asp-GTC-2-8	-0.00996253	5.69335	-0.290486	0.772826	0.864313	-5.72863
tRNA-His-GTG-1-1	0.0101765	7.79908	0.272622	0.786435	0.876802	-6.0613
tRNA-His-GTG-1-7	0.0100733	7.81124	0.266903	0.790806	0.878945	-6.06411
tRNA-Thr-TGT-6-1	-0.0207951	2.6247	-0.26117	0.795195	0.880973	-5.48105
tRNA-Ile-AAT-5-3	0.0100764	5.81119	0.258113	0.797538	0.880973	-5.7525
tRNA-His-GTG-1-2	0.0103646	7.48261	0.233718	0.816301	0.888879	-6.02907
tRNA-Lys-CTT-chr15-5	0.0132157	4.23849	0.231366	0.818116	0.888879	-5.60229
tRNA-Val-CAC-1-1	-0.00579023	11.4312	-0.227967	0.820741	0.888879	-5.94317
tRNA-Val-AAC-3-1	-0.00585805	11.0608	-0.226997	0.82149	0.888879	-5.99735
tRNA-Val-AAC-1-4	-0.00571195	11.451	-0.226487	0.821884	0.888879	-5.94058
tRNA-Thr-TGT-4-1	0.0128065	4.65814	0.222075	0.825295	0.888879	-5.63953
tRNA-Thr-CGT-4-1	-0.012383	3.52569	-0.219451	0.827326	0.888879	-5.5506
tRNA-Val-AAC-4-1	0.00626547	11.3464	0.217407	0.828908	0.888879	-5.95772
tRNA-His-GTG-1-4	0.00814826	7.79602	0.217376	0.828932	0.888879	-6.07423
tRNA-Asn-GTT-2-6	0.0139659	4.29114	0.215449	0.830425	0.888879	-5.60989
tRNA-Lys-CTT-13-1	-0.0149282	4.01956	-0.213505	0.831931	0.888879	-5.58844
tRNA-Val-TAC-3-1	0.0189205	3.99897	0.206663	0.837238	0.891894	-5.58853
tRNA-Val-CAC-7-1	-0.00615264	8.68991	-0.200246	0.842222	0.892289	-6.13393
tRNA-Val-CAC-4-1	-0.00524074	11.0632	-0.199042	0.843158	0.892289	-6.0027
tRNA-Val-AAC-1-5	0.00488576	11.4232	0.196589	0.845065	0.892289	-5.95056
tRNA-Ala-AGC-9-2	-0.00907147	6.18396	-0.168357	0.867083	0.912244	-5.82571
tRNA-Asp-GTC-2-7	-0.00569299	5.68722	-0.165847	0.869046	0.912244	-5.75425
tRNA-Val-AAC-2-1	0.0039193	9.34244	0.159186	0.874259	0.915041	-6.14418
tRNA-Val-CAC-2-1	-0.00690954	9.04965	-0.153486	0.878726	0.917042	-6.14523
tRNA-Lys-CTT-chr7-30	0.00759452	5.36213	0.148309	0.882784	0.918608	-5.72022
tRNA-Asp-GTC-2-6	-0.00464383	5.69241	-0.138602	0.890405	0.923859	-5.75877
tRNA-Val-TAC-1-2	-0.00927774	5.65434	-0.132351	0.895317	0.926279	-5.75434
tRNA-Ala-AGC-9-1	0.00693116	5.7173	0.103382	0.918135	0.946146	-5.76652
tRNA-Arg-TCT-5-1	0.00661535	5.85619	0.101284	0.919791	0.946146	-5.78581
tRNA-Met-CAT-3-2	-0.00772466	3.26118	-0.0919896	0.927129	0.950969	-5.54948
tRNA-Gly-TCC-4-1	-0.0053047	4.14399	-0.0859044	0.931937	0.953178	-5.61506
tRNA-Cys-GCA-24-1	0.00564195	3.01559	0.073696	0.94159	0.960315	-5.53409
tRNA-SeC-TCA-2-1	0.0040546	4.91032	0.0464534	0.963162	0.979533	-5.68369
tRNA-Ala-AGC-11-1	-0.00165155	6.32215	-0.0330558	0.973781	0.986107	-5.8619
tRNA-Ile-AAT-4-1	0.00124601	5.8047	0.0313674	0.97512	0.986107	-5.78177
tRNA-Val-TAC-1-1	-0.00142103	5.63279	-0.0202123	0.983967	0.991442	-5.75991
tRNA-Asn-GTT-7-1	-0.00134172	2.91799	-0.0177509	0.985919	0.991442	-5.52962
tRNA-Cys-GCA-6-1	0.000938204	2.88423	0.0120758	0.99042	0.99204	-5.52738
tRNA-Ala-AGC-22-1	0.000542368	6.15625	0.0100342	0.99204	0.99204	-5.83505

## Sheet: Age tRFs
Supplementary Table S3: Age associated tRFs	logFC	AveExpr	t	P.Value	adj.P.Val	B
tRF-35-87R8WP9N1EWJQ7	-0.316741	10.9947	-3.67739	0.00060116	0.0149309	-0.400135
tRF-30-PER8YP9LON4V	-0.31622	11.7421	-3.65738	0.00063884	0.0149309	-0.501901
tRF-28-PIR8YP9LOND5	-0.289014	10.2259	-3.57477	0.000819794	0.0149309	-0.646058
tRF-16-RPM830D	0.212973	14.4437	3.55179	0.000878286	0.0149309	-0.932468
tRF-26-86V8WPMN1EE	0.178469	13.1976	3.24774	0.0021419	0.0291298	-1.71092
tRF-25-PIR8YP9LON	-0.245607	11.0229	-3.06465	0.00359298	0.0388141	-2.01585
tRF-28-86J8WPMN1E0J	0.190307	15.1332	3.02636	0.00399557	0.0388141	-2.34561
tRF-31-87R8WP9N1EWJ0	-0.15248	15.2556	-2.89687	0.00569175	0.0471176	-2.67201
tRF-30-PIR8YP9LON4V	-0.258846	10.8689	-2.78206	0.00773409	0.0471176	-2.68275
tRF-30-P4R8YP9LON4V	-0.314583	15.168	-2.77275	0.00807902	0.0471176	-2.97816
tRF-28-P4R8YP9LOND5	-0.342518	12.5946	-2.7548	0.00846643	0.0471176	-2.89739
tRF-29-86J8WPMN1EJ3	0.167918	16.4789	2.73526	0.00874627	0.0471176	-3.07926
tRF-28-PER8YP9LOND5	-0.211632	11.1425	-2.72044	0.00909149	0.0471176	-2.85024
tRF-27-86J8WPMN1E5	0.260136	10.9511	2.69551	0.00970067	0.0471176	-2.89267
tRF-33-87R8WP9N1EWJDW	-0.157304	14.9827	-2.60939	0.0121052	0.0548768	-3.34459
tRF-16-Q1Q89PE	0.250452	9.71201	2.48578	0.0165142	0.0701852	-3.2784
tRF-25-PER8YP9LON	-0.188164	12.0643	-2.36594	0.02213	0.0885201	-3.72419
tRF-26-86J8WPMN1EE	0.139056	16.2359	2.31475	0.0250129	0.0902138	-4.01002
tRF-25-PLR8YP9LON	-0.184386	11.3051	-2.31017	0.0252866	0.0902138	-3.75628
tRF-16-RPM830E	0.162799	10.0825	2.28984	0.0265335	0.0902138	-3.68454
tRF-31-86J8WPMN1E8Y0	0.159627	14.309	2.25483	0.0288103	0.0932905	-4.08843
tRF-32-87R8WP9N1EWJM	-0.175239	15.5851	-2.20426	0.0324042	0.0966175	-4.22492
tRF-29-86V8WPMN1EJ3	0.124004	12.8715	2.1845	0.033913	0.0966175	-4.16104
tRF-18-H9R8B7D2	0.234113	9.90916	2.1821	0.0341003	0.0966175	-3.89193
tRF-23-79MP9P9MDD	0.137452	12.1399	2.12396	0.0389286	0.105886	-4.21349
tRF-28-86V8WPMN1E0J	0.141399	12.1406	2.05658	0.0452635	0.118382	-4.34042
tRF-30-86J8WPMN1E8Y	0.151086	13.5143	1.95985	0.0559173	0.140829	-4.62269
tRF-34-87R8WP9N1EWJI5	-0.108893	11.7483	-1.81665	0.075607	0.18348	-4.72898
tRF-16-MBQ4NKD	0.147687	11.7728	1.79993	0.0782488	0.18348	-4.75518
tRF-18-S3M83004	0.1053	13.7567	1.76657	0.0837503	0.188321	-4.9697
tRF-31-86V8WPMN1E8Y0	0.127263	11.5999	1.7543	0.0858524	0.188321	-4.81343
tRF-27-Q1Q89P9L842	-0.111412	11.6624	-1.59805	0.116689	0.247964	-5.06418
tRF-16-08Q2B5D	0.155899	9.09275	1.55251	0.127204	0.259877	-4.88849
tRF-23-Q99P9P9NDD	0.158376	12.1045	1.54116	0.129938	0.259877	-5.19154
tRF-31-P4R8YP9LON4VD	-0.152271	12.666	-1.39574	0.169537	0.329387	-5.4533
tRF-17-W9RKM8N	-0.150034	10.274	-1.36515	0.17866	0.333154	-5.21572
tRF-31-PW5SVP9N15WV0	0.151499	8.79434	1.35682	0.181275	0.333154	-5.14138
tRF-32-PSQP4PW3FJI01	-0.138984	11.7125	-1.28967	0.203433	0.355228	-5.48884
tRF-32-87R8WP9I1EWJM	-0.145895	8.00502	-1.2888	0.203734	0.355228	-5.21584
tRF-28-79MP9PMNH5DE	0.132324	9.05042	1.11793	0.269241	0.457709	-5.41856
tRF-25-86J8WPMN1E	0.111058	10.0396	1.08736	0.282387	0.468348	-5.51562
tRF-20-Q1Q89P9L	0.110585	11.2995	1.00958	0.317829	0.504308	-5.74988
tRF-25-PS5P4PW3FJ	-0.107855	10.0369	-0.9972	0.323739	0.504308	-5.59521
tRF-16-S3M830E	0.0551246	13.6437	0.991846	0.326317	0.504308	-5.98631
tRF-30-86V8WPMN1E8Y	0.102281	9.87237	0.91257	0.366095	0.55321	-5.66257
tRF-16-W9RKM80	0.104065	9.5582	0.858002	0.395216	0.584233	-5.69044
tRF-18-MBQ4NKDJ	0.094648	10.3165	0.762468	0.449565	0.650434	-5.82548
tRF-33-87R8WP9I1EWJDW	-0.0781893	9.92829	-0.722421	0.473591	0.661094	-5.80476
tRF-19-5BF9000W	-0.10042	12.2508	-0.717209	0.476979	0.661094	-6.11008
tRF-16-3JWB61B	-0.0859362	8.49851	-0.702031	0.486099	0.661094	-5.75568
tRF-25-Q99P9P9NH5	0.0529507	12.6457	0.666436	0.508369	0.677825	-6.18455
tRF-20-79MP9PMN	0.0923476	9.33431	0.639487	0.52559	0.685922	-5.82968
tRF-29-PSQP4PW3FJFL	-0.0492776	10.817	-0.625549	0.534616	0.685922	-5.9851
tRF-34-6SXMSL73VL4YHE	0.0479821	9.35831	0.539569	0.592024	0.745512	-5.8757
tRF-32-PS5P4PW3FJHP1	-0.0580532	9.9348	-0.481017	0.632721	0.782273	-5.94491
tRF-17-08Q2B52	0.0456952	9.95552	0.451054	0.654011	0.794156	-5.963
tRF-17-Q1Q89PP	0.0220898	12.6866	0.42895	0.669906	0.799186	-6.31838
tRF-23-79M89P9NDD	-0.0408591	7.07605	-0.411931	0.68225	0.799879	-5.93233
tRF-17-ME6KM8N	-0.0460269	9.85163	-0.380527	0.705257	0.811684	-5.97682
tRF-17-WS72092	-0.0394498	10.0308	-0.365736	0.716192	0.811684	-6.00362
tRF-32-6SXMSL73VL4YK	0.0183224	10.6417	0.296197	0.768375	0.85655	-6.10666
tRF-23-79MP9PMNDD	-0.0254301	9.53149	-0.277249	0.782796	0.858551	-5.983
tRF-23-79MP9P9NDE	-0.013432	10.3569	-0.241615	0.810122	0.867516	-6.08177
tRF-16-0P5830E	0.0241679	10.5588	0.233364	0.816486	0.867516	-6.11058
tRF-30-1HPSR9O9337K	0.0242261	10.7932	0.196142	0.845339	0.877902	-6.15309
tRF-26-PS5P4PW3FJB	0.0138335	11.0179	0.187486	0.852081	0.877902	-6.18877
tRF-33-86J8WPMN1E8Y0E	0.0156701	9.38882	0.168094	0.867225	0.880169	-5.99913
tRF-16-489B3RB	0.00957096	14.6189	0.143133	0.886793	0.886793	-6.49734

## Sheet: Age piRNAs
Supplementary Table S4: Age associated piRNAs
	logFC	AveExpr	t	P.Value	adj.P.Val	B
hsa-piR-7011	-0.298849	-0.412899	-3.74192	0.000522764	0.194254	-0.973073
hsa-piR-27306	-0.235995	11.0692	-3.12361	0.00314704	0.194254	-1.75002
hsa-piR-33033	0.213284	2.11292	3.04938	0.00386277	0.194254	-2.21604
hsa-piR-432	-0.221333	12.4373	-3.03589	0.00400825	0.194254	-1.93092
hsa-piR-32704	0.177108	2.5884	3.00038	0.00441626	0.194254	-2.28908
hsa-piR-32994	-0.119912	8.2299	-2.9661	0.0048467	0.194254	-2.12049
hsa-piR-19013	-0.194775	1.48937	-2.87087	0.00625719	0.194254	-2.53863
hsa-piR-27429	0.114459	6.15088	2.79206	0.00770412	0.194254	-2.50617
hsa-piR-32934	0.232469	5.46972	2.77395	0.00807786	0.194254	-2.56144
hsa-piR-27196	0.121095	9.1047	2.75218	0.00854925	0.194254	-2.5448
hsa-piR-27197	0.121095	9.1047	2.75218	0.00854925	0.194254	-2.5448
hsa-piR-20636	-0.173254	13.5304	-2.70211	0.00973171	0.194254	-2.66212
hsa-piR-32913	0.176218	13.7009	2.6976	0.00984517	0.194254	-2.67565
hsa-piR-27198	0.118756	9.10922	2.69354	0.0099484	0.194254	-2.65995
hsa-piR-33031	0.180213	13.3516	2.67443	0.0104483	0.194254	-2.71815
hsa-piR-28096	-0.132728	5.20901	-2.66426	0.0107234	0.194254	-2.76946
hsa-piR-27432	-0.120335	8.42948	-2.65449	0.0109941	0.194254	-2.73771
hsa-piR-27435	-0.121435	8.44026	-2.62462	0.0118611	0.194254	-2.79469
hsa-piR-27433	-0.120297	8.4353	-2.6187	0.0120402	0.194254	-2.80595
hsa-piR-27434	-0.120297	8.4353	-2.6187	0.0120402	0.194254	-2.80595
hsa-piR-32995	0.129468	16.2376	2.61752	0.0120763	0.194254	-2.90009
hsa-piR-32972	0.134529	8.84073	2.61686	0.0120963	0.194254	-2.80853
hsa-piR-7435	-0.167423	1.92376	-2.60008	0.0126199	0.194254	-2.97439
hsa-piR-23444	-0.119158	7.99929	-2.58732	0.0130316	0.194254	-2.86652
hsa-piR-33149	0.16391	4.30764	2.58611	0.0130713	0.194254	-2.93083
hsa-piR-23137	-0.118864	8.4299	-2.57601	0.0134069	0.194254	-2.88657
hsa-piR-23519	0.117841	9.19683	2.5665	0.01373	0.194254	-2.90365
hsa-piR-23413	0.113725	9.20192	2.53115	0.0149946	0.204569	-2.97009
hsa-piR-3440	0.141557	7.52055	2.51438	0.0156309	0.205897	-3.00291
hsa-piR-12653	0.153643	2.02495	2.47944	0.0170358	0.216923	-3.15779
hsa-piR-33041	-0.544708	3.93345	-2.44312	0.0186443	0.221418	-3.17528
hsa-piR-26832	0.0940462	4.61572	2.41967	0.0197073	0.221418	-3.19908
hsa-piR-1044	-0.121479	14.7566	-2.40892	0.0202259	0.221418	-3.28927
hsa-piR-26626	0.093098	4.61805	2.39678	0.0208269	0.221418	-3.23614
hsa-piR-32944	-0.236002	1.08399	-2.39592	0.0208697	0.221418	-3.28987
hsa-piR-1421	0.0959495	5.10668	2.36784	0.0223241	0.221418	-3.27535
hsa-piR-900	0.0956511	5.11035	2.36527	0.0224615	0.221418	-3.27949
hsa-piR-1911	0.114809	6.14504	2.34988	0.0233008	0.221418	-3.29595
hsa-piR-20492	0.114809	6.14504	2.34988	0.0233008	0.221418	-3.29595
hsa-piR-20941	0.379328	0.549282	2.3382	0.0239876	0.221418	-3.37307
hsa-piR-25627	0.113807	6.1433	2.33144	0.0243444	0.221418	-3.32681
hsa-piR-33048	0.113807	6.1433	2.33144	0.0243444	0.221418	-3.32681
hsa-piR-28351	0.094669	7.26218	2.28058	0.0274413	0.241453	-3.41293
hsa-piR-28004	-0.140752	14.1888	-2.27485	0.0278114	0.241453	-3.52893
hsa-piR-32951	-0.243872	1.90248	-2.22489	0.0312309	0.265116	-3.53481
hsa-piR-33182	0.116019	9.30284	2.20749	0.0325073	0.265927	-3.5477
hsa-piR-5971	0.0836159	8.76528	2.19292	0.0336102	0.265927	-3.56876
hsa-piR-5972	0.0836159	8.76528	2.19292	0.0336102	0.265927	-3.56876
hsa-piR-20918	0.13412	9.84673	2.18125	0.034518	0.265927	-3.59698
hsa-piR-32870	-0.227324	1.86665	-2.1667	0.0356806	0.265927	-3.61665
hsa-piR-31039	-0.0812087	8.16715	-2.16034	0.0361995	0.265927	-3.61901
hsa-piR-31040	-0.0812087	8.16715	-2.16034	0.0361995	0.265927	-3.61901
hsa-piR-23197	-0.145019	6.82554	-2.12421	0.0392733	0.283064	-3.66553
hsa-piR-1079	-0.133521	5.66268	-2.08402	0.0429609	0.296878	-3.71917
hsa-piR-1080	-0.133521	5.66268	-2.08402	0.0429609	0.296878	-3.71917
hsa-piR-24541	0.166268	15.2104	2.07857	0.0435214	0.296878	-3.92478
hsa-piR-28059	-0.206957	3.68869	-2.02187	0.0492591	0.330123	-3.80637
hsa-piR-33185	0.118395	-0.155749	1.96405	0.0558214	0.355239	-3.88772
hsa-piR-1028	0.0786751	7.82442	1.95654	0.0567267	0.355239	-3.93708
hsa-piR-12584	0.0786751	7.82442	1.95654	0.0567267	0.355239	-3.93708
hsa-piR-8871	0.0786751	7.82442	1.95654	0.0567267	0.355239	-3.93708
hsa-piR-20108	-0.122068	2.19346	-1.93896	0.0588969	0.362881	-3.91919
hsa-piR-27489	-0.128308	2.65142	-1.91832	0.0615331	0.367276	-3.94498
hsa-piR-27490	-0.128308	2.65142	-1.91832	0.0615331	0.367276	-3.94498
hsa-piR-10942	0.0983333	6.93965	1.90919	0.0627321	0.368672	-3.99419
hsa-piR-27491	-0.126471	2.65707	-1.88626	0.0658303	0.380085	-3.98556
hsa-piR-11119	-0.185257	3.80148	-1.87831	0.0669339	0.380085	-3.99783
hsa-piR-32914	0.100398	9.95223	1.87315	0.0676591	0.380085	-4.08936
hsa-piR-23019	-0.245192	2.82234	-1.84392	0.0718929	0.39233	-4.03867
hsa-piR-32181	-0.245192	2.82234	-1.84392	0.0718929	0.39233	-4.03867
hsa-piR-27488	-0.123313	2.64092	-1.83345	0.0734638	0.395256	-4.05117
hsa-piR-7096	0.125569	7.03601	1.82034	0.0754708	0.397086	-4.12285
hsa-piR-32797	0.12574	7.00547	1.81769	0.0758829	0.397086	-4.126
hsa-piR-6960	0.0809198	8.03224	1.8047	0.077926	0.399219	-4.1626
hsa-piR-31222	0.127066	0.896593	1.80185	0.0783806	0.399219	-4.0884
hsa-piR-11120	-0.158522	5.27625	-1.78063	0.0818353	0.410382	-4.1421
hsa-piR-33168	-0.212621	6.10439	-1.771	0.0834889	0.410382	-4.17068
hsa-piR-32941	0.0909901	5.71697	1.76466	0.0845196	0.410382	-4.17262
hsa-piR-33043	-0.188674	3.25406	-1.7626	0.0848695	0.410382	-4.13973
hsa-piR-28255	0.0930394	8.4925	1.74454	0.0880047	0.418731	-4.25375
hsa-piR-3501	0.173556	3.11453	1.7401	0.0887885	0.418731	-4.16705
hsa-piR-28060	0.0673646	6.48595	1.71243	0.0938146	0.421614	-4.25824
hsa-piR-28061	0.0673646	6.48595	1.71243	0.0938146	0.421614	-4.25824
hsa-piR-28062	0.0673646	6.48595	1.71243	0.0938146	0.421614	-4.25824
hsa-piR-28063	0.0673646	6.48595	1.71243	0.0938146	0.421614	-4.25824
hsa-piR-32896	0.119333	3.08657	1.69724	0.096672	0.427663	-4.21686
hsa-piR-32882	0.19095	4.43829	1.65597	0.104801	0.427663	-4.28459
hsa-piR-1056	0.0938372	8.09332	1.65201	0.105608	0.427663	-4.37242
hsa-piR-32501	-0.148816	0.175528	-1.65167	0.105678	0.427663	-4.26145
hsa-piR-12263	-0.109434	5.67943	-1.65129	0.105755	0.427663	-4.31624
hsa-piR-20109	-0.107004	-0.300763	-1.64015	0.10806	0.427663	-4.2747
hsa-piR-32897	0.0908617	11.035	1.6351	0.109119	0.427663	-4.45744
hsa-piR-23020	-0.24111	3.87453	-1.63302	0.109602	0.427663	-4.29969
hsa-piR-32185	-0.24111	3.87453	-1.63302	0.109602	0.427663	-4.29969
hsa-piR-32194	-0.24111	3.87453	-1.63302	0.109602	0.427663	-4.29969
hsa-piR-32234	-0.24111	3.87453	-1.63302	0.109602	0.427663	-4.29969
hsa-piR-32237	-0.24111	3.87453	-1.63302	0.109602	0.427663	-4.29969
hsa-piR-20101	-0.185818	5.16386	-1.63228	0.109715	0.427663	-4.32661
hsa-piR-32837	0.0854364	9.10105	1.62328	0.11163	0.430734	-4.42597
hsa-piR-23127	0.0759403	5.9437	1.57069	0.123375	0.454986	-4.42304
hsa-piR-25620	-0.0377289	16.3243	-1.55809	0.126332	0.454986	-4.78965
hsa-piR-33151	-0.126537	0.947311	-1.5579	0.126378	0.454986	-4.36241
hsa-piR-14887	0.139091	0.571501	1.54844	0.128635	0.454986	-4.37269
hsa-piR-22056	0.139091	0.571501	1.54844	0.128635	0.454986	-4.37269
hsa-piR-25768	0.139091	0.571501	1.54844	0.128635	0.454986	-4.37269
hsa-piR-6327	0.139091	0.571501	1.54844	0.128635	0.454986	-4.37269
hsa-piR-6642	0.139091	0.571501	1.54844	0.128635	0.454986	-4.37269
hsa-piR-6643	0.139091	0.571501	1.54844	0.128635	0.454986	-4.37269
hsa-piR-20437	0.0873006	1.90411	1.5388	0.130971	0.457203	-4.38456
hsa-piR-33025	0.076893	5.60995	1.53426	0.132083	0.457203	-4.45665
hsa-piR-33073	0.0953126	2.9256	1.52952	0.13325	0.457203	-4.40201
hsa-piR-3411	0.10837	3.6856	1.52411	0.134593	0.457203	-4.41974
hsa-piR-28085	-0.109556	11.4458	-1.51889	0.1359	0.457203	-4.62378
hsa-piR-10185	-0.119711	2.82712	-1.51673	0.136443	0.457203	-4.41346
hsa-piR-25621	-0.0439982	16.4383	-1.49289	0.142558	0.473539	-4.88162
hsa-piR-5746	0.105671	3.66051	1.48452	0.144757	0.476698	-4.46173
hsa-piR-32925	0.201479	1.20855	1.47111	0.148334	0.484305	-4.45303
hsa-piR-21273	0.150493	0.249664	1.45032	0.154017	0.488502	-4.47301
hsa-piR-20838	0.0809959	5.19237	1.41448	0.164217	0.488502	-4.57771
hsa-piR-26860	0.0809959	5.19237	1.41448	0.164217	0.488502	-4.57771
hsa-piR-27726	0.0809959	5.19237	1.41448	0.164217	0.488502	-4.57771
hsa-piR-30204	0.0809959	5.19237	1.41448	0.164217	0.488502	-4.57771
hsa-piR-30205	0.0809959	5.19237	1.41448	0.164217	0.488502	-4.57771
hsa-piR-32717	0.0809959	5.19237	1.41448	0.164217	0.488502	-4.57771
hsa-piR-32977	-0.0722386	6.37027	-1.40784	0.166161	0.488502	-4.62358
hsa-piR-23839	-0.109727	1.36734	-1.39936	0.168671	0.488502	-4.52234
hsa-piR-5747	0.109691	12.6323	1.39393	0.170321	0.488502	-4.83549
hsa-piR-5748	0.109691	12.6323	1.39393	0.170321	0.488502	-4.83549
hsa-piR-20837	0.079789	5.1896	1.3938	0.170335	0.488502	-4.59962
hsa-piR-28275	-0.118239	0.812486	-1.39045	0.171344	0.488502	-4.53053
hsa-piR-28276	-0.118239	0.812486	-1.39045	0.171344	0.488502	-4.53053
hsa-piR-28277	-0.118239	0.812486	-1.39045	0.171344	0.488502	-4.53053
hsa-piR-28278	-0.1181	0.813963	-1.38794	0.172102	0.488502	-4.53292
hsa-piR-23204	0.0790782	5.18706	1.3839	0.173328	0.488502	-4.60997
hsa-piR-32582	0.0790782	5.18706	1.3839	0.173328	0.488502	-4.60997
hsa-piR-32938	-0.121259	3.63274	-1.38028	0.174431	0.488502	-4.56584
hsa-piR-28764	0.0526592	6.23743	1.37116	0.177237	0.488502	-4.65967
hsa-piR-28765	0.0526592	6.23743	1.37116	0.177237	0.488502	-4.65967
hsa-piR-23495	0.0525889	6.23378	1.36949	0.177753	0.488502	-4.66133
hsa-piR-11121	-0.127096	3.35706	-1.35304	0.182912	0.499089	-4.58635
hsa-piR-33006	0.103599	5.60455	1.34879	0.184265	0.499213	-4.66133
hsa-piR-6073	-0.094535	-0.372297	-1.33616	0.188323	0.506616	-4.58361
hsa-piR-21132	-0.132633	0.969358	-1.31103	0.196606	0.525199	-4.60436
hsa-piR-28117	-0.105116	6.37924	-1.30428	0.198879	0.527582	-4.73401
hsa-piR-5969	0.0446366	12.5206	1.2987	0.20077	0.528926	-4.94122
hsa-piR-5970	0.0418121	11.455	1.26675	0.211868	0.551351	-4.92502
hsa-piR-18867	-0.0731878	4.89314	-1.26477	0.212572	0.551351	-4.71824
hsa-piR-8920	-0.0801327	6.25068	-1.25871	0.214734	0.551351	-4.7758
hsa-piR-32723	0.202254	4.7142	1.25792	0.215056	0.551351	-4.7206
hsa-piR-24553	0.0418726	11.4366	1.25258	0.216935	0.55246	-4.93947
hsa-piR-32916	0.0729067	4.03099	1.22934	0.225438	0.570313	-4.72215
hsa-piR-33020	-0.0812478	3.67435	-1.22312	0.227756	0.571091	-4.7145
hsa-piR-257	0.0824142	2.2091	1.2205	0.228735	0.571091	-4.69039
hsa-piR-33005	0.0835961	8.57701	1.19953	0.236702	0.587145	-4.90629
hsa-piR-19966	0.0897576	0.0264816	1.17007	0.248234	0.607703	-4.72701
hsa-piR-33112	-0.0994635	5.5303	-1.16978	0.248347	0.607703	-4.83165
hsa-piR-26918	-0.0578949	4.41977	-1.1647	0.250378	0.607703	-4.79181
hsa-piR-5075	0.0957257	0.541524	1.15135	0.25577	0.607703	-4.74117
hsa-piR-20111	-0.114948	2.4659	-1.14599	0.257956	0.607703	-4.75426
hsa-piR-13420	-0.119085	1.92283	-1.14371	0.258889	0.607703	-4.75016
hsa-piR-19108	0.072827	0.289267	1.13762	0.261397	0.607703	-4.75257
hsa-piR-33142	-0.125904	1.96434	-1.13526	0.262373	0.607703	-4.75728
hsa-piR-24552	0.0393465	12.5236	1.1342	0.262814	0.607703	-5.11656
hsa-piR-10926	0.121365	0.973995	1.1338	0.262982	0.607703	-4.75534
hsa-piR-20119	-0.0913018	4.19437	-1.12752	0.265596	0.607703	-4.81437
hsa-piR-32657	0.118037	4.63221	1.1243	0.266944	0.607703	-4.83713
hsa-piR-32590	0.118396	4.64666	1.12378	0.267164	0.607703	-4.83814
hsa-piR-32212	0.117078	4.62098	1.11778	0.269691	0.607703	-4.84222
hsa-piR-33074	-0.0915912	5.93623	-1.11603	0.270432	0.607703	-4.89702
hsa-piR-32279	0.115238	4.56207	1.10977	0.273092	0.607703	-4.84666
hsa-piR-32744	0.116348	4.65262	1.10555	0.274895	0.607703	-4.85377
hsa-piR-11621	0.11652	4.66675	1.10348	0.275782	0.607703	-4.85607
hsa-piR-1961	0.07052	9.63534	1.09957	0.277461	0.607703	-5.02424
hsa-piR-32176	0.115042	4.64101	1.09575	0.279114	0.607703	-4.86148
hsa-piR-32180	0.115042	4.64101	1.09575	0.279114	0.607703	-4.86148
hsa-piR-23335	-0.151377	-0.256131	-1.09373	0.279989	0.607703	-4.78859
hsa-piR-31322	-0.133322	0.193092	-1.07244	0.289335	0.62444	-4.80333
hsa-piR-32251	0.110536	4.52919	1.06833	0.291164	0.624858	-4.87948
hsa-piR-18257	0.126956	1.68643	1.05663	0.296411	0.632564	-4.81756
hsa-piR-23511	-0.101492	1.32539	-1.04019	0.303898	0.644939	-4.82636
hsa-piR-20117	-0.0867734	5.59206	-1.03218	0.307594	0.64573	-4.95267
hsa-piR-23140	0.0359804	12.504	1.02545	0.310723	0.64573	-5.21913
hsa-piR-23496	0.0359804	12.504	1.02545	0.310723	0.64573	-5.21913
hsa-piR-20115	-0.0713587	3.89517	-1.02322	0.311761	0.64573	-4.88663
hsa-piR-1900	-0.020726	15.9252	-1.02117	0.312723	0.64573	-5.4073
hsa-piR-32956	-0.0818757	7.32815	-1.01585	0.315218	0.645931	-5.03917
hsa-piR-2130	0.0675534	3.81605	1.01377	0.316202	0.645931	-4.89291
hsa-piR-10077	-0.0929304	-0.167403	-0.997681	0.323856	0.650651	-4.859
hsa-piR-32828	0.0738107	0.687877	0.991374	0.326891	0.650651	-4.86107
hsa-piR-20116	-0.0852951	6.10236	-0.983601	0.330657	0.650651	-5.01458
hsa-piR-9187	-0.154724	2.55492	-0.983538	0.330722	0.650651	-4.87894
hsa-piR-18682	0.0572648	4.63576	0.982281	0.331299	0.650651	-4.95021
hsa-piR-28269	-0.112123	2.41809	-0.980559	0.332139	0.650651	-4.8784
hsa-piR-28270	-0.112123	2.41809	-0.980559	0.332139	0.650651	-4.8784
hsa-piR-28271	-0.112123	2.41809	-0.980559	0.332139	0.650651	-4.8784
hsa-piR-3293	0.0889279	0.214055	0.973037	0.335821	0.654509	-4.8748
hsa-piR-28610	-0.0914988	0.749715	-0.956915	0.343807	0.666671	-4.8845
hsa-piR-16538	0.106476	0.639585	0.949194	0.347675	0.667411	-4.89026
hsa-piR-16539	0.108283	0.47414	0.947156	0.348701	0.667411	-4.89186
hsa-piR-12655	-0.0190814	15.9118	-0.94091	0.351857	0.667411	-5.47962
hsa-piR-29392	-0.172217	2.27583	-0.93931	0.352701	0.667411	-4.90505
hsa-piR-22234	-0.0960883	0.801146	-0.938806	0.352924	0.667411	-4.89658
hsa-piR-2139	-0.0822425	1.26043	-0.931697	0.356546	0.67094	-4.90151
hsa-piR-1901	-0.0281225	15.5114	-0.904489	0.370632	0.687288	-5.49128
hsa-piR-20474	-0.0281225	15.5114	-0.904489	0.370632	0.687288	-5.49128
hsa-piR-25622	-0.0281225	15.5114	-0.904489	0.370632	0.687288	-5.49128
hsa-piR-33045	0.0882162	4.17718	0.900791	0.372574	0.687551	-4.98907
hsa-piR-33007	0.0544121	4.28424	0.885635	0.3806	0.695641	-5.00349
hsa-piR-33114	0.0544121	4.28424	0.885635	0.3806	0.695641	-5.00349
hsa-piR-32946	0.0855842	4.14671	0.878764	0.384274	0.699013	-5.00245
hsa-piR-5301	0.0909872	-0.674565	0.873076	0.387332	0.701237	-4.94298
hsa-piR-32652	-0.0739814	6.24721	-0.856076	0.396566	0.714566	-5.11578
hsa-piR-16920	0.07765	-0.091853	0.840986	0.404875	0.724094	-4.96063
hsa-piR-1637	0.0574372	6.88715	0.839599	0.405644	0.724094	-5.15666
hsa-piR-17740	-0.083119	0.190217	-0.827195	0.412563	0.732386	-4.96792
hsa-piR-1513	-0.0603845	3.83601	-0.824414	0.414124	0.732386	-5.02095
hsa-piR-7447	-0.0742057	1.05843	-0.816823	0.418404	0.736544	-4.97231
hsa-piR-28533	0.0482588	4.67494	0.797025	0.42969	0.752943	-5.07842
hsa-piR-28388	-0.064965	0.400897	-0.788302	0.434721	0.75828	-4.98957
hsa-piR-23398	0.0804016	3.3036	0.783752	0.437359	0.759414	-5.02745
hsa-piR-13667	0.0665347	1.03636	0.775236	0.442322	0.762792	-4.99624
hsa-piR-5744	-0.0692959	4.11551	-0.773567	0.443298	0.762792	-5.06384
hsa-piR-13522	-0.0574433	-0.186736	-0.750895	0.456689	0.772736	-5.0124
hsa-piR-12319	0.052634	7.05532	0.75015	0.457133	0.772736	-5.22245
hsa-piR-1638	0.052634	7.05532	0.75015	0.457133	0.772736	-5.22245
hsa-piR-25623	-0.0237232	15.5484	-0.746969	0.459031	0.772736	-5.6141
hsa-piR-10927	0.0865259	0.581247	0.7467	0.459192	0.772736	-5.01209
hsa-piR-32829	0.0629307	1.24146	0.733696	0.467002	0.782432	-5.0191
hsa-piR-29235	0.0409201	3.16821	0.71878	0.476053	0.789854	-5.05725
hsa-piR-23041	0.0450069	6.17739	0.713834	0.479076	0.789854	-5.20397
hsa-piR-20118	-0.0595189	4.99373	-0.710225	0.481289	0.789854	-5.14412
hsa-piR-1927	-0.0592261	3.17243	-0.709299	0.481858	0.789854	-5.06109
hsa-piR-27485	-0.03815	4.07043	-0.70608	0.483837	0.789854	-5.09998
hsa-piR-32912	-0.03815	4.07043	-0.70608	0.483837	0.789854	-5.09998
hsa-piR-13413	-0.0809748	2.17089	-0.695911	0.490122	0.791784	-5.04536
hsa-piR-27484	-0.0375182	4.06918	-0.693425	0.491665	0.791784	-5.10664
hsa-piR-25624	-0.0216752	15.5902	-0.685342	0.496701	0.791784	-5.65762
hsa-piR-30489	0.0437157	0.59145	0.679012	0.500665	0.791784	-5.04632
hsa-piR-27080	-0.0436336	8.94988	-0.673123	0.504368	0.791784	-5.32874
hsa-piR-20397	-0.0496158	-0.729715	-0.667441	0.507955	0.791784	-5.05697
hsa-piR-27751	0.0433962	-0.184982	0.663921	0.510184	0.791784	-5.05623
hsa-piR-23590	-0.0638038	-0.366196	-0.658658	0.513527	0.791784	-5.05977
hsa-piR-26271	0.0488153	4.35942	0.658372	0.513709	0.791784	-5.14067
hsa-piR-28902	0.0419775	0.580729	0.652879	0.51721	0.791784	-5.0588
hsa-piR-25921	-0.0348613	0.402354	-0.648612	0.519939	0.791784	-5.06125
hsa-piR-20792	-0.0392889	8.03021	-0.641249	0.524667	0.791784	-5.32276
hsa-piR-32220	-0.0473329	6.62658	-0.639438	0.525833	0.791784	-5.26636
hsa-piR-29994	-0.0578075	0.564942	-0.636582	0.527675	0.791784	-5.06629
hsa-piR-26339	0.0535531	1.54184	0.635232	0.528547	0.791784	-5.06881
hsa-piR-26340	0.0535531	1.54184	0.635232	0.528547	0.791784	-5.06881
hsa-piR-26543	0.0535531	1.54184	0.635232	0.528547	0.791784	-5.06881
hsa-piR-27711	0.0535531	1.54184	0.635232	0.528547	0.791784	-5.06881
hsa-piR-28695	0.0535531	1.54184	0.635232	0.528547	0.791784	-5.06881
hsa-piR-32534	0.0535531	1.54184	0.635232	0.528547	0.791784	-5.06881
hsa-piR-9531	0.0535531	1.54184	0.635232	0.528547	0.791784	-5.06881
hsa-piR-18632	-0.0638557	1.4605	-0.60496	0.548294	0.817194	-5.08101
hsa-piR-3381	-0.0351722	3.86632	-0.602472	0.549933	0.817194	-5.14161
hsa-piR-15656	0.0435555	2.48807	0.599453	0.551927	0.817194	-5.0972
hsa-piR-32183	-0.0445003	6.62008	-0.596036	0.554187	0.817372	-5.28815
hsa-piR-32173	-0.0431841	6.75445	-0.580909	0.564247	0.829009	-5.30196
hsa-piR-28700	-0.0367866	0.448672	-0.566586	0.573857	0.839898	-5.09685
hsa-piR-32174	-0.0417445	6.76206	-0.560314	0.57809	0.842863	-5.31206
hsa-piR-10735	-0.0313633	0.351103	-0.554247	0.582199	0.844758	-5.10216
hsa-piR-1131	-0.0439387	4.01746	-0.550896	0.584474	0.844758	-5.17125
hsa-piR-20436	-0.0385388	4.67755	-0.543518	0.5895	0.844758	-5.20917
hsa-piR-701	-0.0958151	3.77266	-0.54121	0.591094	0.844758	-5.1628
hsa-piR-10445	0.0451214	0.290567	0.540832	0.591334	0.844758	-5.10776
hsa-piR-18752	0.0658385	-0.521886	0.537864	0.593365	0.844758	-5.11199
hsa-piR-4676	0.085818	1.16944	0.535693	0.594869	0.844758	-5.10931
hsa-piR-27696	0.0296378	0.964067	0.521558	0.604578	0.855365	-5.11357
hsa-piR-32167	-0.0386186	6.80883	-0.514063	0.609764	0.858243	-5.3349
hsa-piR-32184	-0.0382572	6.80604	-0.509558	0.612892	0.858243	-5.33668
hsa-piR-32206	-0.0381245	6.78689	-0.508134	0.613882	0.858243	-5.33638
hsa-piR-32002	-0.0373625	8.15192	-0.505667	0.615599	0.858243	-5.39252
hsa-piR-23581	0.0369071	1.25528	0.498587	0.620538	0.861984	-5.12269
hsa-piR-32191	-0.037027	6.81692	-0.491814	0.625281	0.865425	-5.34458
hsa-piR-32945	0.0273879	5.45472	0.482041	0.632151	0.870788	-5.27777
hsa-piR-30758	0.0466326	0.116605	0.476194	0.636278	0.870788	-5.13209
hsa-piR-29630	0.0414475	2.55747	0.474199	0.637688	0.870788	-5.14749
hsa-piR-1175	0.0365894	-0.517042	0.471899	0.639316	0.870788	-5.13614
hsa-piR-32298	0.0355519	1.80789	0.470153	0.640554	0.870788	-5.13666
hsa-piR-20923	-0.0345754	6.83831	-0.456845	0.650016	0.880514	-5.35941
hsa-piR-23780	-0.0306862	1.25448	-0.45362	0.652318	0.880514	-5.13768
hsa-piR-12190	0.0217388	3.05131	0.441072	0.661307	0.887919	-5.17177
hsa-piR-30151	-0.0556392	1.53497	-0.438518	0.663143	0.887919	-5.14393
hsa-piR-18630	-0.0444867	0.165957	-0.435755	0.665132	0.887919	-5.14516
hsa-piR-15483	0.0342475	3.11686	0.430687	0.668786	0.887919	-5.17768
hsa-piR-1268	0.0416966	0.329691	0.426629	0.671717	0.887919	-5.14741
hsa-piR-27005	-0.0324183	0.135388	-0.423371	0.674074	0.887919	-5.14913
hsa-piR-7177	-0.0324183	0.135388	-0.423371	0.674074	0.887919	-5.14913
hsa-piR-32952	-0.0276347	12.3636	-0.395134	0.694641	0.911866	-5.61044
hsa-piR-23997	-0.0246757	6.09635	-0.364294	0.717373	0.938481	-5.3529
hsa-piR-6693	-0.0244741	6.10561	-0.359911	0.720625	0.939518	-5.3547
hsa-piR-10750	0.0203487	2.6061	0.346321	0.730742	0.942776	-5.18666
hsa-piR-32157	0.0381197	8.95034	0.343772	0.732655	0.942776	-5.47166
hsa-piR-23709	-0.0328095	2.89814	-0.343745	0.732666	0.942776	-5.19446
hsa-piR-11015	0.0165209	3.96598	0.343303	0.732996	0.942776	-5.24064
hsa-piR-18631	0.0445773	0.523295	0.339276	0.736006	0.94347	-5.17089
hsa-piR-6854	-0.0296426	2.83042	-0.324664	0.746965	0.954316	-5.19723
hsa-piR-15120	-0.0223716	0.769182	-0.309181	0.758634	0.965217	-5.17716
hsa-piR-21284	-0.0298431	0.947313	-0.303633	0.76283	0.965217	-5.1782
hsa-piR-5081	-0.0188917	0.281478	-0.297883	0.767186	0.965217	-5.18123
hsa-piR-31082	0.0314815	0.684357	0.297204	0.767701	0.965217	-5.18007
hsa-piR-32845	-0.0327283	7.48872	-0.296648	0.768131	0.965217	-5.43921
hsa-piR-32954	-0.0318988	4.99669	-0.283542	0.778083	0.9734	-5.31177
hsa-piR-7085	-0.0202342	0.773515	-0.280865	0.780123	0.9734	-5.18319
hsa-piR-24828	-0.0206847	5.77218	-0.270166	0.788288	0.9734	-5.35946
hsa-piR-32924	-0.0164601	4.99945	-0.268605	0.789482	0.9734	-5.31505
hsa-piR-32953	-0.030155	5.04753	-0.266675	0.790958	0.9734	-5.31842
hsa-piR-32899	0.0116316	9.23068	0.2567	0.798599	0.9734	-5.50073
hsa-piR-6988	0.0317735	1.25971	0.255264	0.799701	0.9734	-5.18884
hsa-piR-32852	-0.0277133	7.60645	-0.254526	0.800275	0.9734	-5.45389
hsa-piR-15183	0.0184554	7.34702	0.251188	0.802831	0.9734	-5.44377
hsa-piR-7480	-0.0118924	0.562216	-0.249777	0.803915	0.9734	-5.1897
hsa-piR-22269	0.0201511	5.78076	0.239257	0.81201	0.9734	-5.36655
hsa-piR-28258	0.0205385	4.07344	0.238836	0.812335	0.9734	-5.26952
hsa-piR-32835	-0.0411709	5.01833	-0.235491	0.814921	0.9734	-5.32273
hsa-piR-10749	0.0147289	2.52795	0.233889	0.816149	0.9734	-5.20865
hsa-piR-22401	-0.0149845	0.986979	-0.232168	0.817477	0.9734	-5.19206
hsa-piR-10194	-0.0186696	2.71956	-0.231262	0.818177	0.9734	-5.21334
hsa-piR-14955	-0.0233979	0.284958	-0.230734	0.818584	0.9734	-5.19407
hsa-piR-807	-0.0226454	0.533663	-0.227083	0.821405	0.9734	-5.19371
hsa-piR-8638	-0.0251778	1.86803	-0.222093	0.825263	0.9734	-5.19899
hsa-piR-21896	-0.0211023	0.277824	-0.208495	0.835799	0.9734	-5.19764
hsa-piR-27764	-0.0211023	0.277824	-0.208495	0.835799	0.9734	-5.19764
hsa-piR-3375	0.0124776	4.03992	0.202462	0.840483	0.9734	-5.27371
hsa-piR-26844	0.0125792	0.488645	0.19905	0.843135	0.9734	-5.19822
hsa-piR-15181	-0.0123741	5.75069	-0.199046	0.843138	0.9734	-5.37166
hsa-piR-15222	-0.0135889	1.39956	-0.198471	0.843585	0.9734	-5.19849
hsa-piR-6691	0.0132899	3.70783	0.194131	0.846962	0.9734	-5.2578
hsa-piR-6692	0.0126865	3.70916	0.185235	0.85389	0.9734	-5.25912
hsa-piR-15971	-0.0109524	1.63095	-0.183692	0.855094	0.9734	-5.2022
hsa-piR-2391	-0.0109524	1.63095	-0.183692	0.855094	0.9734	-5.2022
hsa-piR-32345	-0.0109524	1.63095	-0.183692	0.855094	0.9734	-5.2022
hsa-piR-4410	0.00926841	-0.209168	0.176928	0.860372	0.9734	-5.20422
hsa-piR-5966	0.00926841	-0.209168	0.176928	0.860372	0.9734	-5.20422
hsa-piR-32166	0.0193562	8.59468	0.175771	0.861281	0.9734	-5.50098
hsa-piR-32178	0.0193562	8.59468	0.175771	0.861281	0.9734	-5.50098
hsa-piR-12654	0.0125649	5.93154	0.156326	0.876487	0.983677	-5.38841
hsa-piR-30778	-0.0129463	1.43165	-0.15025	0.88125	0.983677	-5.20477
hsa-piR-1117	0.0133014	0.0841796	0.144077	0.886093	0.983677	-5.20677
hsa-piR-1118	0.0133014	0.0841796	0.144077	0.886093	0.983677	-5.20677
hsa-piR-1119	0.0133014	0.0841796	0.144077	0.886093	0.983677	-5.20677
hsa-piR-12633	0.00994586	-0.444042	0.142971	0.886962	0.983677	-5.20926
hsa-piR-32186	-0.0161589	8.78295	-0.134503	0.893618	0.983677	-5.51128
hsa-piR-31310	0.00685979	-0.217317	0.13135	0.896094	0.983677	-5.20936
hsa-piR-28247	-0.00692652	7.92962	-0.130807	0.896521	0.983677	-5.48664
hsa-piR-32864	0.00868082	7.43914	0.127414	0.89919	0.983677	-5.46751
hsa-piR-30602	-0.0101132	1.49763	-0.124181	0.901734	0.983677	-5.20784
hsa-piR-20370	0.0162577	0.190576	0.119547	0.905383	0.983677	-5.20865
hsa-piR-32905	-0.00576619	6.02374	-0.113073	0.910483	0.983677	-5.39831
hsa-piR-22235	-0.00708483	5.98881	-0.105851	0.916179	0.983677	-5.39683
hsa-piR-18626	-0.00889537	1.78049	-0.102149	0.919099	0.983677	-5.21219
hsa-piR-6968	-0.0060064	3.13979	-0.099655	0.921068	0.983677	-5.24267
hsa-piR-30603	-0.00713213	6.93507	-0.0982958	0.922141	0.983677	-5.44734
hsa-piR-23446	-0.00660894	6.16397	-0.0959555	0.923989	0.983677	-5.40735
hsa-piR-28400	-0.0128285	1.82452	-0.0957028	0.924188	0.983677	-5.21312
hsa-piR-32863	0.00643844	7.42946	0.0946491	0.925021	0.983677	-5.47018
hsa-piR-32158	0.00959509	8.41369	0.0883155	0.930027	0.983677	-5.5062
hsa-piR-32161	0.00959509	8.41369	0.0883155	0.930027	0.983677	-5.5062
hsa-piR-20171	0.0120735	3.15128	0.0855547	0.932209	0.983677	-5.24443
hsa-piR-32865	0.00570448	7.32507	0.0828544	0.934341	0.983677	-5.46654
hsa-piR-29608	-0.00958607	0.0731412	-0.0823357	0.934751	0.983677	-5.21188
hsa-piR-32957	0.003311	6.55938	0.0674423	0.946533	0.987212	-5.43064
hsa-piR-15182	-0.00381326	5.68195	-0.0594716	0.952844	0.987212	-5.3825
hsa-piR-23399	-0.00332876	4.06472	-0.0594015	0.9529	0.987212	-5.28913
hsa-piR-7006	-0.00332876	4.06472	-0.0594015	0.9529	0.987212	-5.28913
hsa-piR-32593	-0.00478612	1.64395	-0.0581654	0.953879	0.987212	-5.21337
hsa-piR-33036	-0.00889026	4.04975	-0.0552833	0.956163	0.987212	-5.28875
hsa-piR-28727	0.0036254	6.0516	0.0552343	0.9562	0.987212	-5.40379
hsa-piR-32160	-0.00458011	8.61841	-0.0400835	0.968208	0.994638	-5.51432
hsa-piR-29205	0.00253402	6.01227	0.0383072	0.969615	0.994638	-5.40223
hsa-piR-22273	0.00413071	2.36661	0.0360334	0.971418	0.994638	-5.22446
hsa-piR-597	-0.00252815	3.49017	-0.0283401	0.977518	0.994638	-5.26092
hsa-piR-22236	0.00172576	6.03084	0.0262705	0.97916	0.994638	-5.40358
hsa-piR-33044	0.00234762	-0.0385762	0.0256789	0.979629	0.994638	-5.21459
hsa-piR-29204	0.00152823	5.9997	0.0231692	0.981619	0.994638	-5.40189
hsa-piR-32159	0.00207817	8.88254	0.0175783	0.986055	0.996468	-5.52117
hsa-piR-17912	0.00168236	-0.284305	0.0143157	0.988642	0.996468	-5.21589
hsa-piR-15414	0.00160012	1.42457	0.0100764	0.992006	0.997227	-5.21298
hsa-piR-19735	0.00022657	2.15265	0.0024207	0.998079	0.998586	-5.22108
hsa-piR-2152	0.00017007	-0.492521	0.00178258	0.998586	0.998586	-5.21697

## Sheet: Age trf5019a target genes
Supplementary Table S5: trForest age associated significant (FDR<0.05) Trf-5019a
tRFdb ID	Ensembl Transcript ID	Gene name	Binding energy	Binding location	Interaction illustration	Prediction Score
tRF-5019a	ENST00000539627	TMEM91	-23.8	235	target 5' A G A 3'	1
					GGC CGCGCUACC
					CCG GUGCGAUGG
					tRF 3' GAG 5'
tRF-5019a	ENST00000542945	TMEM91	-23.8	235	target 5' A G A 3'	1
					GGC CGCGCUACC
					CCG GUGCGAUGG
					tRF 3' GAG 5'
tRF-5019a	ENST00000558677	TM2D3	-27	684	target 5' C A C 3'	0.995
					CUCGGC GCGCUACC
					GAGCCG UGCGAUGG
					tRF 3' G 5'
tRF-5019a	ENST00000345097	FOXN3	-27.6	2042	target 5' C U U 3'	0.99
					CGGCCA CGCUACC
					GCCGGU GCGAUGG
					tRF 3' GA 5'
tRF-5019a	ENST00000359775	ZDHHC14	-24.4	1889	target 5' C U U 3'	0.99
					CUUG CCACGCUACC
					GAGC GGUGCGAUGG
					tRF 3' C 5'
tRF-5019a	ENST00000367600	QSOX1	-23.4	629	target 5' G AUUC C 3'	0.99
					CUUG CCACGCUACC
					GAGC GGUGCGAUGG
					tRF 3' C 5'
tRF-5019a	ENST00000439374	CDC42SE1	-26.8	1264	target 5' G C 3'	0.99
					CUUGG CACGCUACC
					GAGCC GUGCGAUGG
					tRF 3' G 5'
tRF-5019a	ENST00000443059	QSOX1	-23.4	629	target 5' G AUUC C 3'	0.99
					CUUG CCACGCUACC
					GAGC GGUGCGAUGG
					tRF 3' C 5'
tRF-5019a	ENST00000561967	TUBB8	-22.2	583	target 5' A UACCUAACGGCG A 3'	0.99
					CGGCCGC GCUGCC
					GCCGGUG CGAUGG
					tRF 3' GA 5'
tRF-5019a	ENST00000585517	STAT3	-23	66	target 5' C AGU U 3'	0.99
					CUCGG GCGCUACC
					GAGCC UGCGAUGG
					tRF 3' GG 5'
tRF-5019a	ENST00000341184	MGAT3	-26.3	1688	target 5' C CCUCAG C 3'	0.985
					CUCGGCC ACGCUACC
					GAGCCGG UGCGAUGG
					tRF 3' 5'
tRF-5019a	ENST00000347136	GPR107	-30.1	4468	target 5' G U U 3'	0.985
					CUUGGCC CGCUACC
					GAGCCGG GCGAUGG
					tRF 3' U 5'
tRF-5019a	ENST00000372410	GPR107	-30.1	4468	target 5' G U U 3'	0.985
					CUUGGCC CGCUACC
					GAGCCGG GCGAUGG
					tRF 3' U 5'
tRF-5019a	ENST00000372406	GPR107	-30.1	4468	target 5' G U U 3'	0.985
					CUUGGCC CGCUACC
					GAGCCGG GCGAUGG
					tRF 3' U 5'
tRF-5019a	ENST00000382448	JMJD7-PLA2G4B	-22.1	214	target 5' C U UGUUUUCCCUUCU U 3'	0.985
					UG GCC GCGCUACC
					GC CGG UGCGAUGG
					tRF 3' GA 5'
tRF-5019a	ENST00000452633	PLA2G4B	-22.1	214	target 5' C U UGUUUUCCCUUCU U 3'	0.985
					UG GCC GCGCUACC
					GC CGG UGCGAUGG
					tRF 3' GA 5'
tRF-5019a	ENST00000458483	PLA2G4B	-22.1	214	target 5' C U UGUUUUCCCUUCU U 3'	0.985
					UG GCC GCGCUACC
					GC CGG UGCGAUGG
					tRF 3' GA 5'
tRF-5019a	ENST00000487292	JMJD7-PLA2G4B	-22.1	2864	target 5' C U UGUUUUCCCUUCU U 3'	0.985
					UG GCC GCGCUACC
					GC CGG UGCGAUGG
					tRF 3' GA 5'
tRF-5019a	ENST00000542534	PLA2G4B	-22.1	214	target 5' C U UGUUUUCCCUUCU U 3'	0.985
					UG GCC GCGCUACC
					GC CGG UGCGAUGG
					tRF 3' GA 5'
tRF-5019a	ENST00000550135	CTD-2368P22.1	-24.2	4224	target 5' A G A 3'	0.985
					GGC CACGCUACC
					CCG GUGCGAUGG
					tRF 3' GAG 5'
tRF-5019a	ENST00000565607	GPAA1	-24	364	target 5' A UCUUCCU G 3'	0.985
					UGGCC GCGCUACC
					GCCGG UGCGAUGG
					tRF 3' GA 5'
tRF-5019a	ENST00000572977	B3GNTL1	-23.5	332	target 5' G G C 3'	0.985
					GGCCA CGCUACC
					CCGGU GCGAUGG
					tRF 3' GAG 5'
tRF-5019a	ENST00000594105	GPR107	-30.1	4468	target 5' G U U 3'	0.985
					CUUGGCC CGCUACC
					GAGCCGG GCGAUGG
					tRF 3' U 5'
tRF-5019a	ENST00000594046	GPR107	-30.1	4468	target 5' G U U 3'	0.985
					CUUGGCC CGCUACC
					GAGCCGG GCGAUGG
					tRF 3' U 5'
tRF-5019a	ENST00000595693	GPR107	-30.1	4468	target 5' G U U 3'	0.985
					CUUGGCC CGCUACC
					GAGCCGG GCGAUGG
					tRF 3' U 5'
tRF-5019a	ENST00000451531	POTEI	-25.5	1329	target 5' A A A 3'	0.98
					C GCCACGCUACC
					G CGGUGCGAUGG
					tRF 3' GA C 5'
tRF-5019a	ENST00000541662	RASA4B	-21.9	372	target 5' C CACCCCACCC C 3'	0.98
					CGGCCGC GCUACC
					GCCGGUG CGAUGG
					tRF 3' GA 5'
tRF-5019a	ENST00000261302	FOXN3	-27.6	2042	target 5' C U U 3'	0.975
					CGGCCA CGCUACC
					GCCGGU GCGAUGG
					tRF 3' GA 5'
tRF-5019a	ENST00000357235	CDC42SE1	-26.8	1264	target 5' G C 3'	0.975
					CUUGG CACGCUACC
					GAGCC GUGCGAUGG
					tRF 3' G 5'
tRF-5019a	ENST00000392814	MCAM	-21.8	236	target 5' A AGAU C 3'	0.975
					GG CACGCUACC
					CC GUGCGAUGG
					tRF 3' GAG G 5'
tRF-5019a	ENST00000461209	RASA4	-21.9	372	target 5' C CACCCCACCC C 3'	0.975
					CGGCCGC GCUACC
					GCCGGUG CGAUGG
					tRF 3' GA 5'
tRF-5019a	ENST00000465829	RASA4B	-21.9	372	target 5' C CACCCCACCC C 3'	0.975
					CGGCCGC GCUACC
					GCCGGUG CGAUGG
					tRF 3' GA 5'
tRF-5019a	ENST00000482446	RNFT1	-23.4	72	target 5' U U U 3'	0.975
					UUGGUU CGCUACC
					AGCCGG GCGAUGG
					tRF 3' G U 5'
tRF-5019a	ENST00000510715	RNF212	-23.3	24	target 5' U A G 3'	0.975
					UC GUCACGCUACC
					AG CGGUGCGAUGG
					tRF 3' G C 5'
tRF-5019a	ENST00000540998	CDC42SE1	-26.8	1264	target 5' G C 3'	0.975
					CUUGG CACGCUACC
					GAGCC GUGCGAUGG
					tRF 3' G 5'
tRF-5019a	ENST00000262940	RASA4	-21.9	372	target 5' C CACCCCACCC C 3'	0.97
					CGGCCGC GCUACC
					GCCGGUG CGAUGG
					tRF 3' GA 5'
tRF-5019a	ENST00000464434	MYO1G	-25.8	1327	target 5' A U A 3'	0.97
					GGCC CGCUACC
					CCGG GCGAUGG
					tRF 3' GAG U 5'
tRF-5019a	ENST00000466544	RNFT1	-23.4	214	target 5' U U U 3'	0.965
					UUGGUU CGCUACC
					AGCCGG GCGAUGG
					tRF 3' G U 5'
tRF-5019a	ENST00000324058	C4orf50	-21.4	1272	target 5' A AAGC U 3'	0.96
					GGCCA CGCUACC
					CCGGU GCGAUGG
					tRF 3' GAG 5'
tRF-5019a	ENST00000449970	RASA4	-21.9	372	target 5' C CACCCCACCC C 3'	0.96
					CGGCCGC GCUACC
					GCCGGUG CGAUGG
					tRF 3' GA 5'
tRF-5019a	ENST00000531445	C4orf50	-21.4	1272	target 5' A AAGC U 3'	0.96
					GGCCA CGCUACC
					CCGGU GCGAUGG
					tRF 3' GAG 5'
tRF-5019a	ENST00000554715	LGALS3	-21	11	target 5' A G A 3'	0.96
					GGC UGCGCUACC
					CCG GUGCGAUGG
					tRF 3' GAG 5'
tRF-5019a	ENST00000366654	FAM89A	-22.5	103	target 5' C G ACAGGGGAUGA A 3'	0.955
					CUCGG C GCGCUACC
					GAGCC G UGCGAUGG
					tRF 3' G 5'
tRF-5019a	ENST00000559138	MOK	-21.6	497	target 5' G U U A 3'	0.955
					C GCC CGCUACC
					G CGG GCGAUGG
					tRF 3' GA C U 5'
tRF-5019a	ENST00000474951	KCNC3	-22	1874	target 5' CAAGGAU U 3'	0.95
					GGCU GCGCUACC
					CCGG UGCGAUGG
					tRF 3' GAG 5'
tRF-5019a	ENST00000300648	GCN1L1	-22	336	target 5' G U UGAGAGCUG A 3'	0.945
					CUC GGUU GCGCUACC
					GAG CCGG UGCGAUGG
					tRF 3' 5'
tRF-5019a	ENST00000354333	C21orf90	-23.3	1201	target 5' G A GUGUGAGC A 3'	0.945
					CUC GCCA CGCUACC
					GAG CGGU GCGAUGG
					tRF 3' C 5'
tRF-5019a	ENST00000376959	KCNC3	-22	1874	target 5' CAAGGAU U 3'	0.945
					GGCU GCGCUACC
					CCGG UGCGAUGG
					tRF 3' GAG 5'
tRF-5019a	ENST00000372684	RIMS3	-23.4	1646	target 5' G G U 3'	0.945
					GG UACGCUACC
					CC GUGCGAUGG
					tRF 3' GAG G 5'
tRF-5019a	ENST00000609217	C21orf90	-23.3	1201	target 5' G A GUGUGAGC A 3'	0.945
					CUC GCCA CGCUACC
					GAG CGGU GCGAUGG
					tRF 3' C 5'
tRF-5019a	ENST00000391818	KCNC3	-22	1603	target 5' CAAGGAU U 3'	0.94
					GGCU GCGCUACC
					CCGG UGCGAUGG
					tRF 3' GAG 5'
tRF-5019a	ENST00000259881	PSORS1C1	-21.8	120	target 5' C C 3'	0.935
					UGGUC CGCUACC
					GCCGG GCGAUGG
					tRF 3' GA U 5'
tRF-5019a	ENST00000280734	TMEM86A	-23.5	692	target 5' G A CCAU C 3'	0.93
					CUC GGUC ACGCUACC
					GAG CCGG UGCGAUGG
					tRF 3' 5'
tRF-5019a	ENST00000409065	MOGS	-24.7	52	target 5' G CCCCCUGA U 3'	0.93
					GGCC ACGCUACC
					CCGG UGCGAUGG
					tRF 3' GAG 5'
tRF-5019a	ENST00000521713	USP42	-22.2	2615	target 5' C ACCCC A 3'	0.93
					CGGC CGCUACC
					GCCG GCGAUGG
					tRF 3' GA GU 5'
tRF-5019a	ENST00000561621	KIAA0895L	-25.4	91	target 5' A G 3'	0.93
					CUUGG CACGCUACC
					GAGCC GUGCGAUGG
					tRF 3' G 5'
tRF-5019a	ENST00000569349	KIAA0895L	-25.4	598	target 5' A G 3'	0.93
					CUUGG CACGCUACC
					GAGCC GUGCGAUGG
					tRF 3' G 5'
tRF-5019a	ENST00000535045	MOGS	-24.7	342	target 5' G CCCCCUGA U 3'	0.925
					GGCC ACGCUACC
					CCGG UGCGAUGG
					tRF 3' GAG 5'
tRF-5019a	ENST00000558752	RPL28	-22.4	154	target 5' G CU A 3'	0.925
					GGCC CGCUACC
					CCGG GCGAUGG
					tRF 3' GAG U 5'
tRF-5019a	ENST00000568563	KIAA0895L	-25.4	66	target 5' A G 3'	0.925
					CUUGG CACGCUACC
					GAGCC GUGCGAUGG
					tRF 3' G 5'
tRF-5019a	ENST00000442346	RNFT1	-23.4	214	target 5' U U U 3'	0.92
					UUGGUU CGCUACC
					AGCCGG GCGAUGG
					tRF 3' G U 5'
tRF-5019a	ENST00000544102	VNN3	-22.5	274	target 5' G A 3'	0.92
					UUGG CACGCUACC
					AGCC GUGCGAUGG
					tRF 3' G G 5'
tRF-5019a	ENST00000557082	PPP1R13B	-21.3	2285	target 5' U ACU A 3'	0.92
					UC GCC GCGCUACC
					AG CGG UGCGAUGG
					tRF 3' G C 5'
tRF-5019a	ENST00000421627	DLGAP2	-26.7	5042	target 5' A G A 3'	0.915
					GG CACGCUGCC
					CC GUGCGAUGG
					tRF 3' GAG G 5'
tRF-5019a	ENST00000484257	RNFT1	-23.4	243	target 5' U U U 3'	0.91
					UUGGUU CGCUACC
					AGCCGG GCGAUGG
					tRF 3' G U 5'
tRF-5019a	ENST00000409464	C17orf104	-21.9	1131	target 5' G G ACUACAGAUG A 3'	0.905
					CU GG CACGCUACC
					GA CC GUGCGAUGG
					tRF 3' G G 5'
tRF-5019a	ENST00000550977	C12orf55	-22.7	505	target 5' A AU U 3'	0.905
					GGC CACGCUACC
					CCG GUGCGAUGG
					tRF 3' GAG 5'
tRF-5019a	ENST00000483895	RNF31	-23.4	60	target 5' A ACUGA U 3'	0.9
					CGGCC GCGCUACC
					GCCGG UGCGAUGG
					tRF 3' GA 5'
tRF-5019a	ENST00000491351	RNF31	-23.4	1018	target 5' A ACUGA U 3'	0.9
					CGGCC GCGCUACC
					GCCGG UGCGAUGG
					tRF 3' GA 5'
tRF-5019a	ENST00000559449	RNF31	-23.4	168	target 5' A ACUGA U 3'	0.9
					CGGCC GCGCUACC
					GCCGG UGCGAUGG
					tRF 3' GA 5'
tRF-5019a	ENST00000597643	ANO8	-27.7	220	target 5' C G 3'	0.9
					UGGCCACGCUGCU
					GCCGGUGCGAUGG
					tRF 3' GA 5'
tRF-5019a	ENST00000356128	TRAPPC3L	-24.3	498	target 5' G UAUA UUA U 3'	0.895
					CUUGGCU GCU GCC
					GAGCCGG CGA UGG
					tRF 3' UG 5'
tRF-5019a	ENST00000370713	LPHN2	-26.6	203	target 5' C A U A 3'	0.895
					CUCG GC CACGCUACC
					GAGC CG GUGCGAUGG
					tRF 3' 5'
tRF-5019a	ENST00000370715	LPHN2	-26.6	244	target 5' C A U A 3'	0.895
					CUCG GC CACGCUACC
					GAGC CG GUGCGAUGG
					tRF 3' 5'
tRF-5019a	ENST00000370546	HPSE2	-24.4	181	target 5' U UGC G 3'	0.895
					UUGGCC CGCUACC
					AGCCGG GCGAUGG
					tRF 3' G U 5'
tRF-5019a	ENST00000438097	UBE3A	-21.5	1742	target 5' G ACA U 3'	0.895
					GGU UACGCUACC
					CCG GUGCGAUGG
					tRF 3' GAG 5'
tRF-5019a	ENST00000560013	TM2D3	-27	816	target 5' C A C 3'	0.89
					CUCGGC GCGCUACC
					GAGCCG UGCGAUGG
					tRF 3' G 5'
tRF-5019a	ENST00000232165	UBE3A	-21.5	1742	target 5' G ACA U 3'	0.885
					GGU UACGCUACC
					CCG GUGCGAUGG
					tRF 3' GAG 5'
tRF-5019a	ENST00000321300	BAIAP2	-25.6	764	target 5' A UGCAGGA GGGAGACCUGCAGGG C 3'	0.885
					CUCGGCC A CGCUACC
					GAGCCGG U GCGAUGG
					tRF 3' 5'
tRF-5019a	ENST00000528248	PKD2L1	-23.8	871	target 5' C U U 3'	0.885
					CGGCU CGCUACC
					GCCGG GCGAUGG
					tRF 3' GA U 5'
tRF-5019a	ENST00000531169	BCO2	-22.7	524	target 5' A AU U 3'	0.885
					GGC CACGCUACC
					CCG GUGCGAUGG
					tRF 3' GAG 5'
tRF-5019a	ENST00000251496	NCAPG	-21.8	1340	target 5' A G C 3'	0.88
					UGGCCA GCUAUC
					GCCGGU CGAUGG
					tRF 3' GA G 5'
tRF-5019a	ENST00000261963	MCF2L	-22.4	1335	target 5' G UGCAUUCCCCU C 3'	0.88
					UGGC CACGCUACC
					GCCG GUGCGAUGG
					tRF 3' GA 5'
tRF-5019a	ENST00000375601	MCF2L	-22.4	1335	target 5' G UGCAUUCCCCU C 3'	0.88
					UGGC CACGCUACC
					GCCG GUGCGAUGG
					tRF 3' GA 5'
tRF-5019a	ENST00000375604	MCF2L	-22.4	1335	target 5' G UGCAUUCCCCU C 3'	0.88
					UGGC CACGCUACC
					GCCG GUGCGAUGG
					tRF 3' GA 5'
tRF-5019a	ENST00000443439	ERAP1	-22.2	166	target 5' A G U A 3'	0.88
					U GGCUA CGCUACC
					A CCGGU GCGAUGG
					tRF 3' G G 5'
tRF-5019a	ENST00000412570	SMPD4	-22.4	1883	target 5' C AGCUUCUGU A 3'	0.875
					CUCGGC CGCUACC
					GAGCCG GCGAUGG
					tRF 3' GU 5'
tRF-5019a	ENST00000595384	SIPA1L3	-22.9	256	target 5' C G 3'	0.875
					UGG CGCGCUACC
					GCC GUGCGAUGG
					tRF 3' GA G 5'
tRF-5019a	ENST00000392393	VNN3	-22.5	274	target 5' G A 3'	0.865
					UUGG CACGCUACC
					AGCC GUGCGAUGG
					tRF 3' G G 5'
tRF-5019a	ENST00000285039	MYO5B	-22.7	1472	target 5' U AAACACAGCACACU U 3'	0.86
					CUUGG CCACGCUACC
					GAGCC GGUGCGAUGG
					tRF 3' 5'
tRF-5019a	ENST00000350796	CYTH3	-25.1	2421	target 5' G GC A 3'	0.86
					GGCCA CGCUACC
					CCGGU GCGAUGG
					tRF 3' GAG 5'
tRF-5019a	ENST00000438053	MAP3K13	-22.8	1523	target 5' U ACCCCUCCA U 3'	0.855
					CUCGGC GCGCUACC
					GAGCCG UGCGAUGG
					tRF 3' G 5'
tRF-5019a	ENST00000530633	GPAA1	-24	364	target 5' A UCUUCCU G 3'	0.855
					UGGCC GCGCUACC
					GCCGG UGCGAUGG
					tRF 3' GA 5'
tRF-5019a	ENST00000599736	STAP2	-21.5	228	target 5' C A C 3'	0.845
					UGG GCGCUACC
					GCC UGCGAUGG
					tRF 3' GA GG 5'
tRF-5019a	ENST00000410027	CCDC103	-22.8	94	target 5' G G AGA A 3'	0.84
					U GGCC GCGCUACC
					A CCGG UGCGAUGG
					tRF 3' G G 5'
tRF-5019a	ENST00000454468	SMPD4	-22.4	1900	target 5' C AGCUUCUGU A 3'	0.84
					CUCGGC CGCUACC
					GAGCCG GCGAUGG
					tRF 3' GU 5'
tRF-5019a	ENST00000294678	ODF2L	-22.7	658	target 5' A AU U 3'	0.835
					GGC CACGCUACC
					CCG GUGCGAUGG
					tRF 3' GAG 5'
tRF-5019a	ENST00000383815	IL17RE	-25.8	1396	target 5' C U G 3'	0.83
					C GCCGCGCUACC
					G CGGUGCGAUGG
					tRF 3' GA C 5'
tRF-5019a	ENST00000425515	VNN3	-22.5	211	target 5' G A 3'	0.83
					UUGG CACGCUACC
					AGCC GUGCGAUGG
					tRF 3' G G 5'
tRF-5019a	ENST00000434065	IL17RE	-25.8	1250	target 5' C U G 3'	0.83
					C GCCGCGCUACC
					G CGGUGCGAUGG
					tRF 3' GA C 5'
tRF-5019a	ENST00000454190	IL17RE	-25.8	298	target 5' C U G 3'	0.83
					C GCCGCGCUACC
					G CGGUGCGAUGG
					tRF 3' GA C 5'
tRF-5019a	ENST00000589863	SAFB	-21.8	1590	target 5' G GCCCUGGAUGA A 3'	0.83
					GGCC GCGCUACC
					CCGG UGCGAUGG
					tRF 3' GAG 5'
tRF-5019a	ENST00000519686	VNN3	-22.5	211	target 5' G A 3'	0.825
					UUGG CACGCUACC
					AGCC GUGCGAUGG
					tRF 3' G G 5'
tRF-5019a	ENST00000266214	SCARF2	-22.3	62	target 5' C G 3'	0.82
					CUC CCACGCUACC
					GAG GGUGCGAUGG
					tRF 3' CC 5'
tRF-5019a	ENST00000370602	GOLGA7B	-28	60	target 5' G A 3'	0.815
					CGGCUGCGCUACC
					GCCGGUGCGAUGG
					tRF 3' GA 5'
tRF-5019a	ENST00000395740	FGD4	-22.5	703	target 5' U A ACAAGA U 3'	0.815
					UC GC ACGCUACC
					AG CG UGCGAUGG
					tRF 3' G C G 5'
tRF-5019a	ENST00000493087	FGD4	-22.5	722	target 5' U A ACAAGA U 3'	0.815
					UC GC ACGCUACC
					AG CG UGCGAUGG
					tRF 3' G C G 5'
tRF-5019a	ENST00000551984	FGD4	-22.5	680	target 5' U A ACAAGA U 3'	0.815
					UC GC ACGCUACC
					AG CG UGCGAUGG
					tRF 3' G C G 5'
tRF-5019a	ENST00000275223	VNN3	-22.5	211	target 5' G A 3'	0.81
					UUGG CACGCUACC
					AGCC GUGCGAUGG
					tRF 3' G G 5'
tRF-5019a	ENST00000368879	ZNF687	-22.5	75	target 5' A CUCU G 3'	0.81
					UGGCC GCGCUACC
					GCCGG UGCGAUGG
					tRF 3' GA 5'
tRF-5019a	ENST00000359321	XRCC2	-25.6	283	target 5' U A 3'	0.81
					CUCGGCC CGCUGC
					GAGCCGG GCGAUG
					tRF 3' U G 5'
tRF-5019a	ENST00000417803	HES6	-26.6	40	target 5' G AUCG G 3'	0.81
					CGGCC ACGCUACC
					GCCGG UGCGAUGG
					tRF 3' GA 5'
tRF-5019a	ENST00000426871	ZNF687	-22.5	75	target 5' A CUCU G 3'	0.81
					UGGCC GCGCUACC
					GCCGG UGCGAUGG
					tRF 3' GA 5'
tRF-5019a	ENST00000449313	ZNF687	-22.5	628	target 5' A CUCU G 3'	0.81
					UGGCC GCGCUACC
					GCCGG UGCGAUGG
					tRF 3' GA 5'
tRF-5019a	ENST00000504476	NFASC	-26.1	2513	target 5' C A C U 3'	0.81
					CUCGGC CACGCU ACC
					GAGCCG GUGCGA UGG
					tRF 3' 5'
tRF-5019a	ENST00000507018	TGFBI	-22.3	94	target 5' G AAU CUC A 3'	0.805
					CUC GCC CGCUACC
					GAG CGG GCGAUGG
					tRF 3' C U 5'
tRF-5019a	ENST00000369506	NHLH2	-21.2	122	target 5' A GGGAAGAAGCU U 3'	0.8
					CGGCCG CGCUACC
					GCCGGU GCGAUGG
					tRF 3' GA 5'
tRF-5019a	ENST00000359242	ODF2L	-22.7	658	target 5' A AU U 3'	0.8
					GGC CACGCUACC
					CCG GUGCGAUGG
					tRF 3' GAG 5'
tRF-5019a	ENST00000497062	EYA2	-24	300	target 5' C UUC G 3'	0.795
					UGGCC CGCUACC
					GCCGG GCGAUGG
					tRF 3' GA U 5'
tRF-5019a	ENST00000524056	ANKRD6	-21.7	72	target 5' A U A 3'	0.795
					C GCC CGCUACC
					G CGG GCGAUGG
					tRF 3' GA C U 5'
tRF-5019a	ENST00000560364	ZHX3	-22	2827	target 5' G G A G C 3'	0.795
					CU GGUCAC G UGCC
					GA CCGGUG C AUGG
					tRF 3' G G 5'
tRF-5019a	ENST00000554204	ATP5S	-22.4	212	target 5' G AUGGU A 3'	0.79
					GGCC GCGCUACC
					CCGG UGCGAUGG
					tRF 3' GAG 5'
tRF-5019a	ENST00000583320	SNX11	-22.7	117	target 5' G G G 3'	0.79
					CGGC C CGCUACC
					GCCG G GCGAUGG
					tRF 3' GA U 5'
tRF-5019a	ENST00000602134	FLNA	-24.6	4034	target 5' G C G 3'	0.79
					UCGGCU UGCUGCC
					AGCCGG GCGAUGG
					tRF 3' G U 5'
tRF-5019a	ENST00000489591	FKBP10	-21.5	261	target 5' G GGGGACUUCAU A 3'	0.785
					GGCC GCGCUACC
					CCGG UGCGAUGG
					tRF 3' GAG 5'
tRF-5019a	ENST00000560089	SEMA4B	-23.7	1728	target 5' C U A 3'	0.775
					CUCGGCC C CUGCC
					GAGCCGG G GAUGG
					tRF 3' U C 5'
tRF-5019a	ENST00000333063	OLIG1	-21.5	373	target 5' A AUCCCCGA U 3'	0.765
					GGCC GCGCUACC
					CCGG UGCGAUGG
					tRF 3' GAG 5'
tRF-5019a	ENST00000333407	FAM83F	-21.7	3292	target 5' C G U 3'	0.765
					CGGCCA GCUAU
					GCCGGU CGAUG
					tRF 3' GA G G 5'
tRF-5019a	ENST00000382348	OLIG1	-21.5	373	target 5' A AUCCCCGA U 3'	0.765
					GGCC GCGCUACC
					CCGG UGCGAUGG
					tRF 3' GAG 5'
tRF-5019a	ENST00000426947	OLIG1	-21.5	373	target 5' A AUCCCCGA U 3'	0.765
					GGCC GCGCUACC
					CCGG UGCGAUGG
					tRF 3' GAG 5'
tRF-5019a	ENST00000328923	SHMT2	-21.7	443	target 5' G CCA C A 3'	0.76
					CUC CCA CGCUACC
					GAG GGU GCGAUGG
					tRF 3' CC 5'
tRF-5019a	ENST00000555774	SHMT2	-21.7	1645	target 5' G CCA C A 3'	0.76
					CUC CCA CGCUACC
					GAG GGU GCGAUGG
					tRF 3' CC 5'
tRF-5019a	ENST00000556825	SHMT2	-21.7	1617	target 5' G CCA C A 3'	0.76
					CUC CCA CGCUACC
					GAG GGU GCGAUGG
					tRF 3' CC 5'
tRF-5019a	ENST00000594635	ELL	-26.4	782	target 5' G U CC A 3'	0.755
					CUCGGCC CGC CC
					GAGCCGG GCG GG
					tRF 3' U AU 5'
tRF-5019a	ENST00000595866	CTD-3214H19.4	-25	513	target 5' C UC G 3'	0.755
					CGGCCA CGCUACC
					GCCGGU GCGAUGG
					tRF 3' GA 5'
tRF-5019a	ENST00000607730	THAP8	-22.4	69	target 5' G G G GU U 3'	0.755
					CU GG U GCGCUACC
					GA CC G UGCGAUGG
					tRF 3' G G 5'
tRF-5019a	ENST00000603372	CLTCL1	-25.6	2384	target 5' A U 3'	0.755
					GGCC CGCUACC
					CCGG GCGAUGG
					tRF 3' GAG U 5'
tRF-5019a	ENST00000460606	RP11-77K12.7	-23	959	target 5' G G 3'	0.75
					CGGCC GCUACC
					GCCGG CGAUGG
					tRF 3' GA UG 5'
tRF-5019a	ENST00000473262	SLC12A8	-23.2	1571	target 5' A GAU A 3'	0.75
					CUCGG CGCUACC
					GAGCC GCGAUGG
					tRF 3' GGU 5'
tRF-5019a	ENST00000532079	PLEKHA7	-22	89	target 5' G UGCCCUCAUCU U 3'	0.735
					GGCC CGCUACC
					CCGG GCGAUGG
					tRF 3' GAG U 5'
tRF-5019a	ENST00000265085	CPEB4	-22.9	4595	target 5' G A A 3'	0.73
					UGGCCAC CUACC
					GCCGGUG GAUGG
					tRF 3' GA C 5'
tRF-5019a	ENST00000427369	LRTOMT	-24.8	498	target 5' G UACC G 3'	0.73
					UGGCCGC GCUGCC
					GCCGGUG CGAUGG
					tRF 3' GA 5'
tRF-5019a	ENST00000482318	RUNX1	-31.8	705	target 5' G AC A 3'	0.73
					CUCGGCC GCGCUACC
					GAGCCGG UGCGAUGG
					tRF 3' 5'
tRF-5019a	ENST00000524486	PIDD	-27.1	2637	target 5' G C AAG A 3'	0.73
					CUCGGCCG CGC UACC
					GAGCCGGU GCG AUGG
					tRF 3' 5'
tRF-5019a	ENST00000544409	LRTOMT	-24.8	498	target 5' G UACC G 3'	0.73
					UGGCCGC GCUGCC
					GCCGGUG CGAUGG
					tRF 3' GA 5'
tRF-5019a	ENST00000525028	PIDD	-27.1	2322	target 5' G C AAG A 3'	0.725
					CUCGGCCG CGC UACC
					GAGCCGGU GCG AUGG
					tRF 3' 5'
tRF-5019a	ENST00000592491	DUS3L	-22.8	8	target 5' U G U G 3'	0.72
					UCGGU A CGCUGCC
					AGCCG U GCGAUGG
					tRF 3' G G 5'
tRF-5019a	ENST00000378169	NPHP4	-23.6	1111	target 5' G U U 3'	0.715
					CUU GCC CGCUACC
					GAG CGG GCGAUGG
					tRF 3' C U 5'
tRF-5019a	ENST00000284240	THY1	-23.6	763	target 5' A C C 3'	0.71
					UGGCC UGCUGCC
					GCCGG GCGAUGG
					tRF 3' GA U 5'
tRF-5019a	ENST00000420627	FLNA	-24.6	4034	target 5' G C G 3'	0.705
					UCGGCU UGCUGCC
					AGCCGG GCGAUGG
					tRF 3' G U 5'
tRF-5019a	ENST00000259241	HS6ST1	-23.2	784	target 5' U GGGA A 3'	0.7
					UUGGCCA UGCUGCC
					AGCCGGU GCGAUGG
					tRF 3' G 5'
tRF-5019a	ENST00000421422	ZHX3	-22.9	4382	target 5' U G CAC A 3'	0.7
					U GGCCAUGC ACC
					A CCGGUGCG UGG
					tRF 3' G G A 5'
tRF-5019a	ENST00000393733	MRPL4	-21.3	146	target 5' C CUG C 3'	0.685
					UGGUC ACGCUGCC
					GCCGG UGCGAUGG
					tRF 3' GA 5'
tRF-5019a	ENST00000274695	CDKAL1	-23.5	104	target 5' C U 3'	0.68
					UGGUCAUGCUGCC
					GCCGGUGCGAUGG
					tRF 3' GA 5'
tRF-5019a	ENST00000360469	CDH4	-21.4	1391	target 5' G CUGU C G 3'	0.68
					CUCGGCUGC GCU ACU
					GAGCCGGUG CGA UGG
					tRF 3' 5'
tRF-5019a	ENST00000378624	CDKAL1	-23.5	104	target 5' C U 3'	0.68
					UGGUCAUGCUGCC
					GCCGGUGCGAUGG
					tRF 3' GA 5'
tRF-5019a	ENST00000378610	CDKAL1	-23.5	104	target 5' C U 3'	0.68
					UGGUCAUGCUGCC
					GCCGGUGCGAUGG
					tRF 3' GA 5'
tRF-5019a	ENST00000474125	PDZD7	-22.2	1191	target 5' G G U C G 3'	0.68
					CUCGG C C CUGCC
					GAGCC G G GAUGG
					tRF 3' G U C 5'
tRF-5019a	ENST00000543995	TNFRSF1A	-23.8	831	target 5' A G 3'	0.68
					GGCCACGCUG
					CCGGUGCGAU
					tRF 3' GAG GG 5'
tRF-5019a	ENST00000597774	AP2A1	-24.9	358	target 5' C GAGACCAAC U 3'	0.68
					CGG CUGCGCUACC
					GCC GGUGCGAUGG
					tRF 3' GA 5'
tRF-5019a	ENST00000540185	FASTK	-24.5	871	target 5' G G U 3'	0.67
					GGCCA GCUGCC
					CCGGU CGAUGG
					tRF 3' GAG G 5'
tRF-5019a	ENST00000596687	CCDC61	-24.9	97	target 5' G CAGCUCAACUCCAA U 3'	0.67
					UCGGCC GCGCUACC
					AGCCGG UGCGAUGG
					tRF 3' G 5'
tRF-5019a	ENST00000296824	CCDC127	-24.1	5925	target 5' C CC A 3'	0.665
					CUUGGCCACGU ACC
					GAGCCGGUGCG UGG
					tRF 3' A 5'
tRF-5019a	ENST00000577597	MAP3K3	-25.5	1713	target 5' A ACA G 3'	0.665
					CGGCCAC GCUGCC
					GCCGGUG CGAUGG
					tRF 3' GA 5'
tRF-5019a	ENST00000415178	DNAH3	-22.5	4865	target 5' C AGGCCAAGGCCCUAU A 3'	0.66
					CUUGGCCA UGCUGCC
					GAGCCGGU GCGAUGG
					tRF 3' 5'
tRF-5019a	ENST00000497876	ZNF341	-22.5	1085	target 5' C A C A 3'	0.66
					UG GCUA CGCUGCC
					GC CGGU GCGAUGG
					tRF 3' GA 5'
tRF-5019a	ENST00000533487	VPS51	-25.7	75	target 5' G CAUCAGC A 3'	0.66
					CUCG GCCACGCUGC
					GAGC CGGUGCGAUG
					tRF 3' G 5'
tRF-5019a	ENST00000534124	VPS51	-25.7	145	target 5' G CAUCAGC A 3'	0.66
					CUCG GCCACGCUGC
					GAGC CGGUGCGAUG
					tRF 3' G 5'
tRF-5019a	ENST00000209875	CBX5	-21.9	9811	target 5' G G UG C 3'	0.655
					CU GGUCAC UACC
					GA CCGGUG AUGG
					tRF 3' G CG 5'
tRF-5019a	ENST00000580356	PFAS	-22.1	1550	target 5' G AGCAA U 3'	0.655
					UGGCC GCGCUACC
					GCCGG UGCGAUGG
					tRF 3' GA 5'
tRF-5019a	ENST00000334554	ZDHHC8	-24.6	312	target 5' G A A 3'	0.65
					CUUGGCC C CUGCC
					GAGCCGG G GAUGG
					tRF 3' U C 5'
tRF-5019a	ENST00000405555	SCARF2	-22.3	62	target 5' C G 3'	0.65
					CUC CCACGCUACC
					GAG GGUGCGAUGG
					tRF 3' CC 5'
tRF-5019a	ENST00000512220	IFT122	-21.8	2370	target 5' C G 3'	0.65
					UGGCUAUGCUGCU
					GCCGGUGCGAUGG
					tRF 3' GA 5'
tRF-5019a	ENST00000542115	CSAD	-21.1	465	target 5' C A 3'	0.645
					UGGCC CGCUAUC
					GCCGG GCGAUGG
					tRF 3' GA U 5'
tRF-5019a	ENST00000572111	SRL	-22.4	2138	target 5' A AUGA G 3'	0.645
					GGC GCUGCC
					CCG CGAUGG
					tRF 3' GAG GUG 5'
tRF-5019a	ENST00000320238	NHLH2	-21.2	122	target 5' A GGGAAGAAGCU U 3'	0.64
					CGGCCG CGCUACC
					GCCGGU GCGAUGG
					tRF 3' GA 5'
tRF-5019a	ENST00000585937	UQCR11	-22.6	63	target 5' C U 3'	0.64
					UGG CGCGCUACC
					GCC GUGCGAUGG
					tRF 3' GA G 5'
tRF-5019a	ENST00000328914	FOXK1	-23.2	4241	target 5' G G U CU C 3'	0.635
					CU GGCC CGC CC
					GA CCGG GCG GG
					tRF 3' G U AU 5'
tRF-5019a	ENST00000309060	ZHX3	-22.9	4322	target 5' U G CAC A 3'	0.635
					U GGCCAUGC ACC
					A CCGGUGCG UGG
					tRF 3' G G A 5'
tRF-5019a	ENST00000417826	CCDC103	-25.4	1580	target 5' A UC U 3'	0.635
					UCGGCC UGCUACC
					AGCCGG GCGAUGG
					tRF 3' G U 5'
tRF-5019a	ENST00000551301	SLC48A1	-25.5	79	target 5' U UCUCCAU U 3'	0.635
					CUCGGCCG CGCUGCC
					GAGCCGGU GCGAUGG
					tRF 3' 5'
tRF-5019a	ENST00000311623	C4orf26	-21.3	623	target 5' U U U A U 3'	0.63
					CUCGGC CAC GC ACC
					GAGCCG GUG CG UGG
					tRF 3' A 5'
tRF-5019a	ENST00000455858	FBXW8	-23.3	2844	target 5' A A A 3'	0.63
					CUCG G CAUGCUGCC
					GAGC C GUGCGAUGG
					tRF 3' G 5'
tRF-5019a	ENST00000540170	ZHX3	-22.9	3653	target 5' U G CAC A 3'	0.63
					U GGCCAUGC ACC
					A CCGGUGCG UGG
					tRF 3' G G A 5'
tRF-5019a	ENST00000443656	C17orf70	-28.4	2569	target 5' G U U A 3'	0.625
					CUC GGCCACGCU CC
					GAG CCGGUGCGA GG
					tRF 3' U 5'
tRF-5019a	ENST00000431035	AEBP1	-21.2	229	target 5' G G AGAGCUGU G 3'	0.62
					CU GGCCG UGCUGCU
					GA CCGGU GCGAUGG
					tRF 3' G 5'
tRF-5019a	ENST00000486828	PDLIM7	-30	511	target 5' G G G A 3'	0.62
					CU GGCCACGC UACC
					GA CCGGUGCG AUGG
					tRF 3' G 5'
tRF-5019a	ENST00000494977	FGD4	-23.8	943	target 5' U U C 3'	0.62
					UU GCCAUGCUGCC
					AG CGGUGCGAUGG
					tRF 3' G C 5'
tRF-5019a	ENST00000589321	CACTIN	-24.4	566	target 5' C AA G 3'	0.62
					CGGCCACGC GCC
					GCCGGUGCG UGG
					tRF 3' GA A 5'
tRF-5019a	ENST00000312431	DST	-22.3	5342	target 5' A G A G 3'	0.615
					CU GGCCAC GUUACU
					GA CCGGUG CGAUGG
					tRF 3' G 5'
tRF-5019a	ENST00000532881	SSH3	-23.3	359	target 5' C C U 3'	0.615
					CGGCU CGCUACC
					GCCGG GCGAUGG
					tRF 3' GA U 5'
tRF-5019a	ENST00000532600	SSH3	-23.3	205	target 5' C C U 3'	0.615
					CGGCU CGCUACC
					GCCGG GCGAUGG
					tRF 3' GA U 5'
tRF-5019a	ENST00000512018	STK32B	-23.5	637	target 5' A A 3'	0.61
					CUCGGUCACGC CC
					GAGCCGGUGCG GG
					tRF 3' AU 5'
tRF-5019a	ENST00000358869	FAM114A1	-21.3	577	target 5' U U U A U 3'	0.605
					CUCGGC CAC GC ACC
					GAGCCG GUG CG UGG
					tRF 3' A 5'
tRF-5019a	ENST00000554387	RGMA	-23.5	1775	target 5' UG C A 3'	0.605
					GGCU GC CC
					CCGG CG GG
					tRF 3' GAG UG AU 5'
tRF-5019a	ENST00000583465	KCNH6	-24.4	998	target 5' G AA A 3'	0.605
					CUUGGC GCGCUAC
					GAGCCG UGCGAUG
					tRF 3' G G 5'
tRF-5019a	ENST00000600277	SLC27A1	-21.1	399	target 5' U GC U G 3'	0.605
					CUCGGCCA CGCU CU
					GAGCCGGU GCGA GG
					tRF 3' U 5'
tRF-5019a	ENST00000599380	SLC27A1	-21.1	102	target 5' U GC U G 3'	0.605
					CUCGGCCA CGCU CU
					GAGCCGGU GCGA GG
					tRF 3' U 5'
tRF-5019a	ENST00000586797	NFIX	-25.3	1063	target 5' G G G C G 3'	0.6
					CUC GGCCA GC ACC
					GAG CCGGU CG UGG
					tRF 3' G A 5'
tRF-5019a	ENST00000433118	SMPD4	-22.4	1614	target 5' C AGCUUCUGU A 3'	0.595
					CUCGGC CGCUACC
					GAGCCG GCGAUGG
					tRF 3' GU 5'
tRF-5019a	ENST00000493815	PDLIM7	-30	443	target 5' G G G A 3'	0.595
					CU GGCCACGC UACC
					GA CCGGUGCG AUGG
					tRF 3' G 5'
tRF-5019a	ENST00000586782	GRN	-26.3	21	target 5' G GU G 3'	0.595
					CUCGGUCAUGU CC
					GAGCCGGUGCG GG
					tRF 3' AU 5'
tRF-5019a	ENST00000370775	FAM127B	-23.6	202	target 5' C G GCACUCUAGAGC U 3'	0.58
					CU GGCC GCGCUGCC
					GA CCGG UGCGAUGG
					tRF 3' G 5'
tRF-5019a	ENST00000559234	ZHX3	-22	455	target 5' G G A G C 3'	0.58
					CU GGUCAC G UGCC
					GA CCGGUG C AUGG
					tRF 3' G G 5'
tRF-5019a	ENST00000554224	SLC25A29	-22.7	630	target 5' G GGCGCC G 3'	0.58
					CGG CCGCGCUACC
					GCC GGUGCGAUGG
					tRF 3' GA 5'
tRF-5019a	ENST00000305877	BCR	-22.2	112	target 5' U G A 3'	0.575
					U GGCCAU CUGCC
					A CCGGUG GAUGG
					tRF 3' G G C 5'
tRF-5019a	ENST00000359193	HIST1H2AG	-22.4	508	target 5' G G UGACGC A 3'	0.575
					CUCGGC G CGCUGC
					GAGCCG U GCGAUG
					tRF 3' G G 5'
tRF-5019a	ENST00000377685	ATP2A2	-22.3	2367	target 5' G GC G 3'	0.575
					UCGGC UGCUACC
					AGCCG GCGAUGG
					tRF 3' G GU 5'
tRF-5019a	ENST00000502426	ABCC3	-24.7	3023	target 5' A A A 3'	0.575
					GGCCAC GCUGCC
					CCGGUG CGAUGG
					tRF 3' GAG 5'
tRF-5019a	ENST00000505699	ABCC3	-24.7	784	target 5' A A A 3'	0.575
					GGCCAC GCUGCC
					CCGGUG CGAUGG
					tRF 3' GAG 5'
tRF-5019a	ENST00000554557	ZFYVE26	-22.5	2864	target 5' U A U 3'	0.575
					CUUGGCCA CUACC
					GAGCCGGU GAUGG
					tRF 3' GC 5'
tRF-5019a	ENST00000587965	HSPB6	-24.7	164	target 5' G G G 3'	0.575
					CU GGCCGCGC CC
					GA CCGGUGCG GG
					tRF 3' G AU 5'
tRF-5019a	ENST00000376131	FGF14	-21	1304	target 5' G U C 3'	0.57
					GGC CAUGUUGCC
					CCG GUGCGAUGG
					tRF 3' GAG 5'
tRF-5019a	ENST00000373535	FGD2	-21.6	1045	target 5' C A CUG A 3'	0.57
					CUC GCCACGC ACC
					GAG CGGUGCG UGG
					tRF 3' C A 5'
tRF-5019a	ENST00000558084	KMT2C	-22.6	11866	target 5' G G UGU C 3'	0.57
					CU GGCC AUGCUGCU
					GA CCGG UGCGAUGG
					tRF 3' G 5'
tRF-5019a	ENST00000599210	F2RL3	-24	27	target 5' C CUG C 3'	0.57
					UGGCC GCGCUGCC
					GCCGG UGCGAUGG
					tRF 3' GA 5'
tRF-5019a	ENST00000586810	TUBB6	-23.1	480	target 5' A G C 3'	0.565
					UGG CACGCUGCU
					GCC GUGCGAUGG
					tRF 3' GA G 5'
tRF-5019a	ENST00000372117	CDHR1	-23.4	56	target 5' G A C C 3'	0.56
					CUCGG CUAUGCU CC
					GAGCC GGUGCGA GG
					tRF 3' U 5'
tRF-5019a	ENST00000440770	CDHR1	-23.4	56	target 5' G A C C 3'	0.56
					CUCGG CUAUGCU CC
					GAGCC GGUGCGA GG
					tRF 3' U 5'
tRF-5019a	ENST00000233336	TTL	-21.6	5641	target 5' C A A A 3'	0.555
					CUCGGCCAC C AUC
					GAGCCGGUG G UGG
					tRF 3' C A 5'
tRF-5019a	ENST00000487109	ABCA2	-24.7	4617	target 5' A U 3'	0.555
					CUCGGCCAUGC CC
					GAGCCGGUGCG GG
					tRF 3' AU 5'
tRF-5019a	ENST00000306422	OTP	-25.2	1194	target 5' C G 3'	0.55
					CUCGGCCAC CUGCU
					GAGCCGGUG GAUGG
					tRF 3' C 5'
tRF-5019a	ENST00000466409	C9orf89	-22.4	663	target 5' U UG G C 3'	0.55
					UCGGCC GC GCC
					AGCCGG CG UGG
					tRF 3' G UG A 5'
tRF-5019a	ENST00000550558	ASIC1	-21.9	793	target 5' G C G 3'	0.55
					GGCCAC CUGCC
					CCGGUG GAUGG
					tRF 3' GAG C 5'
tRF-5019a	ENST00000389341	POU2F2	-21	2652	target 5' A U AGGG U 3'	0.545
					CUCGGCCA UGC GCC
					GAGCCGGU GCG UGG
					tRF 3' A 5'
tRF-5019a	ENST00000398261	WHSC1	-22.9	4918	target 5' A U UU A 3'	0.545
					CUUGG CC GCUGCC
					GAGCC GG CGAUGG
					tRF 3' UG 5'
tRF-5019a	ENST00000503128	WHSC1	-22.9	4918	target 5' A U UU A 3'	0.545
					CUUGG CC GCUGCC
					GAGCC GG CGAUGG
					tRF 3' UG 5'
tRF-5019a	ENST00000251089	ANGEL1	-23.5	1162	target 5' G A AA U 3'	0.535
					CUC GGCCA CUGCC
					GAG CCGGU GAUGG
					tRF 3' GC 5'
tRF-5019a	ENST00000311895	ERCC4	-21.3	1680	target 5' U U U A U 3'	0.535
					CUCGGC CAC GC ACC
					GAGCCG GUG CG UGG
					tRF 3' A 5'
tRF-5019a	ENST00000367602	QSOX1	-23.4	1118	target 5' C A A C 3'	0.535
					UGGCCAC G CUGCC
					GCCGGUG C GAUGG
					tRF 3' GA 5'
tRF-5019a	ENST00000590558	LONP1	-24.7	1032	target 5' A AG A 3'	0.53
					UCGGCCG GCUACC
					AGCCGGU CGAUGG
					tRF 3' G G 5'
tRF-5019a	ENST00000599758	TFE3	-21.7	478	target 5' G CCCAG U 3'	0.525
					CUC CACGCUGCC
					GAG GUGCGAUGG
					tRF 3' CCG 5'
tRF-5019a	ENST00000410080	PRPF40A	-21	3057	target 5' C A A 3'	0.52
					UGGCUAUGC GCC
					GCCGGUGCG UGG
					tRF 3' GA A 5'
tRF-5019a	ENST00000465682	KAT2A	-21.4	554	target 5' U A G C 3'	0.52
					UCGGCCA UGC GCC
					AGCCGGU GCG UGG
					tRF 3' G A 5'
tRF-5019a	ENST00000536337	PTPN21	-21.1	2147	target 5' C UG CCAGG C 3'	0.52
					CGGCC GC ACC
					GCCGG CG UGG
					tRF 3' GA UG A 5'
tRF-5019a	ENST00000396689	SPEG	-22.4	8	target 5' G CCUGUGCUCCCCC C 3'	0.515
					GGCCA CGCUACC
					CCGGU GCGAUGG
					tRF 3' GAG 5'
tRF-5019a	ENST00000396698	SPEG	-22.4	8	target 5' G CCUGUGCUCCCCC C 3'	0.515
					GGCCA CGCUACC
					CCGGU GCGAUGG
					tRF 3' GAG 5'
tRF-5019a	ENST00000404127	ARHGAP4	-24.2	1352	target 5' U GC A 3'	0.515
					UCGG CCACGCUGCU
					AGCC GGUGCGAUGG
					tRF 3' G 5'
tRF-5019a	ENST00000396688	SPEG	-22.4	8	target 5' G CCUGUGCUCCCCC C 3'	0.515
					GGCCA CGCUACC
					CCGGU GCGAUGG
					tRF 3' GAG 5'
tRF-5019a	ENST00000396695	SPEG	-22.4	8	target 5' G CCUGUGCUCCCCC C 3'	0.515
					GGCCA CGCUACC
					CCGGU GCGAUGG
					tRF 3' GAG 5'
tRF-5019a	ENST00000396686	SPEG	-22.4	8	target 5' G CCUGUGCUCCCCC C 3'	0.515
					GGCCA CGCUACC
					CCGGU GCGAUGG
					tRF 3' GAG 5'
tRF-5019a	ENST00000413907	AEBP1	-21.4	1345	target 5' C C 3'	0.515
					CUC CCACGCUGCC
					GAG GGUGCGAUGG
					tRF 3' CC 5'
tRF-5019a	ENST00000534885	TNFRSF1A	-23.8	721	target 5' A G 3'	0.515
					GGCCACGCUG
					CCGGUGCGAU
					tRF 3' GAG GG 5'
tRF-5019a	ENST00000510573	TBC1D1	-23.4	1928	target 5' A CCAGCCUCU C 3'	0.51
					UCGGCC ACGCUGCC
					AGCCGG UGCGAUGG
					tRF 3' G 5'
tRF-5019a	ENST00000522713	CIDEA	-24.7	967	target 5' C C 3'	0.51
					UGGUCACGCUGCU
					GCCGGUGCGAUGG
					tRF 3' GA 5'
tRF-5019a	ENST00000485375	VWA5B1	-22.9	2845	target 5' U U U 3'	0.505
					UCGGCC C CUACU
					AGCCGG G GAUGG
					tRF 3' G U C 5'
tRF-5019a	ENST00000586876	CA4	-21.7	422	target 5' A G C 3'	0.505
					UGGUCAUG UACC
					GCCGGUGC AUGG
					tRF 3' GA G 5'
tRF-5019a	ENST00000600519	FAM129C	-21.9	2139	target 5' U C 3'	0.505
					CUC GCUAUGCUGCC
					GAG CGGUGCGAUGG
					tRF 3' C 5'

## Sheet: Age trf5030c target genes 
Supplementary Table S6: trForest age associated significant (FDR<0.05) Trf-5030c
tRFdb ID	Ensembl Transcript ID	Gene name	Binding energy	Binding location	Interaction illustration	Prediction Score
tRF-5030c	ENST00000464010	LYRM4	-40.6	113	target 5' A GA CAGU G C 3'	1
					GCCGGG CC AGCCAC GGC GCCAGGGA
					CGGCUU GG UUGGUG CUG UGGUCCCU
					tRF 3' A A AU G 5'
tRF-5030c	ENST00000468929	LYRM4	-40.6	35	target 5' A GA CAGU G C 3'	1
					GCCGGG CC AGCCAC GGC GCCAGGGA
					CGGCUU GG UUGGUG CUG UGGUCCCU
					tRF 3' A A AU G 5'
tRF-5030c	ENST00000468196	C17orf103	-38.9	1819	target 5' G GAA U G 3'	1
					GUCGGA AGCC CUGGGCC CCAGGGA
					CGGCUU UUGG GAUCUGG GGUCCCU
					tRF 3' AGGA U U 5'
tRF-5030c	ENST00000476760	PTK7	-39.6	192	target 5' G C U AAGUGUCAG U U C 3'	1
					GCCGAG CC UGGCC ACU GACC GCCAGGGA
					CGGCUU GG AUUGG UGA CUGG UGGUCCCU
					tRF 3' A U 5'
tRF-5030c	ENST00000291576	PWP2	-39	17	target 5' C UU G C G A U G 3'	0.995
					G GGAUU UG C GCU AGACC GCCAGGGA
					C CUUAG AU G UGA UCUGG UGGUCCCU
					tRF 3' GG G U G 5'
tRF-5030c	ENST00000336649	CACNA1I	-38.3	2530	target 5' U C G U UUGUU UGU U 3'	0.995
					GCCG AUCC AG CACU GACC CC GGG
					CGGC UAGG UU GUGA CUGG GG CCC
					tRF 3' U A G U U U U 5'
tRF-5030c	ENST00000402142	CACNA1I	-38.3	2530	target 5' U C G U UUGUU UGU U 3'	0.995
					GCCG AUCC AG CACU GACC CC GGG
					CGGC UAGG UU GUGA CUGG GG CCC
					tRF 3' U A G U U U U 5'
tRF-5030c	ENST00000404898	CACNA1I	-38.3	2530	target 5' U C G U UUGUU UGU U 3'	0.995
					GCCG AUCC AG CACU GACC CC GGG
					CGGC UAGG UU GUGA CUGG GG CCC
					tRF 3' U A G U U U U 5'
tRF-5030c	ENST00000400164	CACNA1I	-38.3	2530	target 5' U C G U UUGUU UGU U 3'	0.995
					GCCG AUCC AG CACU GACC CC GGG
					CGGC UAGG UU GUGA CUGG GG CCC
					tRF 3' U A G U U U U 5'
tRF-5030c	ENST00000463032	LYRM4	-40.6	317	target 5' A GA CAGU G C 3'	0.995
					GCCGGG CC AGCCAC GGC GCCAGGGA
					CGGCUU GG UUGGUG CUG UGGUCCCU
					tRF 3' A A AU G 5'
tRF-5030c	ENST00000229379	COX6A1	-38.8	3	target 5' A G CCC G C 3'	0.99
					GAAUCU GACCACUA GG CACCAGGGA
					CUUAGG UUGGUGAU CU GUGGUCCCU
					tRF 3' CGG A G 5'
tRF-5030c	ENST00000328914	FOXK1	-38.5	3114	target 5' G GG U U C 3'	0.99
					GCUGAG CCUG UC CUGG UCACCAGGGA
					CGGCUU GGAU GG GAUC GGUGGUCCCU
					tRF 3' A U U U 5'
tRF-5030c	ENST00000312371	AMZ1	-38.5	59	target 5' A GG U U 3'	0.99
					GCUGA CC ACUACU GACC GCCAGGGA
					CGGCU GG UGGUGA CUGG UGGUCCCU
					tRF 3' UA AU U 5'
tRF-5030c	ENST00000407112	AMZ1	-38.5	492	target 5' A GG U U 3'	0.99
					GCUGA CC ACUACU GACC GCCAGGGA
					CGGCU GG UGGUGA CUGG UGGUCCCU
					tRF 3' UA AU U 5'
tRF-5030c	ENST00000320591	PIANP	-39.4	900	target 5' G UC CU C C 3'	0.985
					GCC CCUAA CCA CUAGGCUGCCAGGGA
					CGG GGAUU GGU GAUCUGGUGGUCCCU
					tRF 3' CUUA 5'
tRF-5030c	ENST00000423336	COX6A1P2	-38.8	3	target 5' A G CCC G C 3'	0.985
					GAAUCU GACCACUA GG CACCAGGGA
					CUUAGG UUGGUGAU CU GUGGUCCCU
					tRF 3' CGG A G 5'
tRF-5030c	ENST00000434140	ALS2CL	-40.1	1500	target 5' A CUUA C G 3'	0.985
					CCG CCUGGCCACUGG ACU CCAGGGA
					GGC GGAUUGGUGAUC UGG GGUCCCU
					tRF 3' C UUA U 5'
tRF-5030c	ENST00000450172	ALS2CL	-40.1	4664	target 5' A CUUA C G 3'	0.985
					CCG CCUGGCCACUGG ACU CCAGGGA
					GGC GGAUUGGUGAUC UGG GGUCCCU
					tRF 3' C UUA U 5'
tRF-5030c	ENST00000534837	PIANP	-39.4	1290	target 5' G UC CU C C 3'	0.985
					GCC CCUAA CCA CUAGGCUGCCAGGGA
					CGG GGAUU GGU GAUCUGGUGGUCCCU
					tRF 3' CUUA 5'
tRF-5030c	ENST00000540656	PIANP	-39.4	900	target 5' G UC CU C C 3'	0.985
					GCC CCUAA CCA CUAGGCUGCCAGGGA
					CGG GGAUU GGU GAUCUGGUGGUCCCU
					tRF 3' CUUA 5'
tRF-5030c	ENST00000229405	ZNF76	-40.8	3412	target 5' A AUG U C 3'	0.98
					GCUGAG CCUGGCUACU GG CACCAGGGA
					CGGCUU GGAUUGGUGA CU GUGGUCCCU
					tRF 3' A U G 5'
tRF-5030c	ENST00000263707	TFCP2L1	-49	2389	target 5' U UUU U 3'	0.98
					CUG UCCUAACCACUAGACUACCAGGGA
					GGC AGGAUUGGUGAUCUGGUGGUCCCU
					tRF 3' C UU 5'
tRF-5030c	ENST00000339411	ZNF76	-40.8	453	target 5' A AUG U C 3'	0.98
					GCUGAG CCUGGCUACU GG CACCAGGGA
					CGGCUU GGAUUGGUGA CU GUGGUCCCU
					tRF 3' A U G 5'
tRF-5030c	ENST00000373953	ZNF76	-40.8	453	target 5' A AUG U C 3'	0.98
					GCUGAG CCUGGCUACU GG CACCAGGGA
					CGGCUU GGAUUGGUGA CU GUGGUCCCU
					tRF 3' A U G 5'
tRF-5030c	ENST00000399011	C17orf103	-38.9	1736	target 5' G GAA U G 3'	0.98
					GUCGGA AGCC CUGGGCC CCAGGGA
					CGGCUU UUGG GAUCUGG GGUCCCU
					tRF 3' AGGA U U 5'
tRF-5030c	ENST00000440666	ZNF76	-40.8	453	target 5' A AUG U C 3'	0.98
					GCUGAG CCUGGCUACU GG CACCAGGGA
					CGGCUU GGAUUGGUGA CU GUGGUCCCU
					tRF 3' A U G 5'
tRF-5030c	ENST00000300737	STIM1	-41.1	551	target 5' A UC UC C U U 3'	0.975
					GCC AUCCUAA UCACU AGGCC CCAGGGA
					CGG UAGGAUU GGUGA UCUGG GGUCCCU
					tRF 3' CU U 5'
tRF-5030c	ENST00000594177	EMD	-39.5	123	target 5' C CAGAGUAGU UGCUCCCCCUGCCUU UC G 3'	0.975
					GCUGGG CCUAGCC GCU G CCACCAGGGA
					CGGCUU GGAUUGG UGA U GGUGGUCCCU
					tRF 3' A CU 5'
tRF-5030c	ENST00000598259	CPT1C	-39.6	1162	target 5' A G GC G U G 3'	0.975
					CUGGAU CUGA CCGC GGGC CACCAGGGA
					GGCUUA GAUU GGUG UCUG GUGGUCCCU
					tRF 3' C G A 5'
tRF-5030c	ENST00000375994	MYLK2	-38.6	470	target 5' C U AG A 3'	0.97
					GCUGA UCCUA GCC C AG CUGCCAGGGA
					CGGCU AGGAU UGG G UC GGUGGUCCCU
					tRF 3' U U A U 5'
tRF-5030c	ENST00000375985	MYLK2	-38.6	470	target 5' C U AG A 3'	0.97
					GCUGA UCCUA GCC C AG CUGCCAGGGA
					CGGCU AGGAU UGG G UC GGUGGUCCCU
					tRF 3' U U A U 5'
tRF-5030c	ENST00000431015	ALS2CL	-40.1	4507	target 5' A CUUA C G 3'	0.97
					CCG CCUGGCCACUGG ACU CCAGGGA
					GGC GGAUUGGUGAUC UGG GGUCCCU
					tRF 3' C UUA U 5'
tRF-5030c	ENST00000590919	CCDC159	-42.1	126	target 5' U G 3'	0.97
					GCUGAG CC CCAC AGGCCGCCAGGGA
					CGGCUU GG GGUG UCUGGUGGUCCCU
					tRF 3' A AUU A 5'
tRF-5030c	ENST00000590636	CCDC159	-42.1	231	target 5' U G 3'	0.97
					GCUGAG CC CCAC AGGCCGCCAGGGA
					CGGCUU GG GGUG UCUGGUGGUCCCU
					tRF 3' A AUU A 5'
tRF-5030c	ENST00000332582	GPR173	-38.9	2180	target 5' G CAGGC G GGGAGGGCUG A 3'	0.965
					GCC CCUGA CAC GGGCCGCCAGGGA
					CGG GGAUU GUG UCUGGUGGUCCCU
					tRF 3' CUUA G A 5'
tRF-5030c	ENST00000397912	PRKRIP1	-39.1	1031	target 5' C UA C CGGA AGG A A 3'	0.965
					GCC GAAUCC AGCUACU AGGCCA CAGG GG
					CGG CUUAGG UUGGUGA UCUGGU GUCC CU
					tRF 3' A G 5'
tRF-5030c	ENST00000496391	PRKRIP1	-39.1	1031	target 5' C UA C CGGA AGG A A 3'	0.965
					GCC GAAUCC AGCUACU AGGCCA CAGG GG
					CGG CUUAGG UUGGUGA UCUGGU GUCC CU
					tRF 3' A G 5'
tRF-5030c	ENST00000522783	FCHSD1	-43.6	128	target 5' C CC CCCUCACCUGAAG A 3'	0.965
					CCGGAUCCUGGCCAC AGAUC GCCAGGGA
					GGCUUAGGAUUGGUG UCUGG UGGUCCCU
					tRF 3' C A 5'
tRF-5030c	ENST00000579146	PGAP3	-38.4	390	target 5' G GG AGCCCUCUGU C AG C 3'	0.965
					GCUG UCCUGA CUA CUGGG ACCAGGGA
					CGGC AGGAUU GGU GAUCU UGGUCCCU
					tRF 3' UU GG 5'
tRF-5030c	ENST00000330636	LYRM4	-40.6	3	target 5' A GA CAGU G C 3'	0.96
					GCCGGG CC AGCCAC GGC GCCAGGGA
					CGGCUU GG UUGGUG CUG UGGUCCCU
					tRF 3' A A AU G 5'
tRF-5030c	ENST00000419197	PAFAH1B2	-39	238	target 5' G CCAC UGA GGU U 3'	0.96
					GCC CCUGACCGCU GGGCCAC UAGGG
					CGG GGAUUGGUGA UCUGGUG GUCCC
					tRF 3' CUUA U 5'
tRF-5030c	ENST00000564985	PRKRIP1	-39.1	1031	target 5' C UA C CGGA AGG A A 3'	0.96
					GCC GAAUCC AGCUACU AGGCCA CAGG GG
					CGG CUUAGG UUGGUGA UCUGGU GUCC CU
					tRF 3' A G 5'
tRF-5030c	ENST00000569623	PRKRIP1	-39.1	1031	target 5' C UA C CGGA AGG A A 3'	0.96
					GCC GAAUCC AGCUACU AGGCCA CAGG GG
					CGG CUUAGG UUGGUGA UCUGGU GUCC CU
					tRF 3' A G 5'
tRF-5030c	ENST00000600663	VSIG10L	-38.2	178	target 5' U C CCUGGG G C 3'	0.96
					UCGGAUCCUG CCAU GGGCCA CCAGGGA
					GGCUUAGGAU GGUG UCUGGU GGUCCCU
					tRF 3' C U A 5'
tRF-5030c	ENST00000259371	DAB2IP	-38.1	606	target 5' U UGGAGG GG U 3'	0.955
					GCUGG AA GCUGGGCCACCAGGGA
					CGGCU UU UGAUCUGGUGGUCCCU
					tRF 3' UAGGA GG 5'
tRF-5030c	ENST00000302625	CDK5R2	-38.9	1084	target 5' A G C G G C 3'	0.955
					CC GAAUCCU CCG UAGG UACCAGGGA
					GG CUUAGGA GGU AUCU GUGGUCCCU
					tRF 3' C UU G G 5'
tRF-5030c	ENST00000314256	KIAA0195	-41.2	202	target 5' G CUUCC UC C 3'	0.955
					GCC AGUCCUGGCU CUGGGCC ACCAGGGA
					CGG UUAGGAUUGG GAUCUGG UGGUCCCU
					tRF 3' C U 5'
tRF-5030c	ENST00000319018	TMEM184A	-39.6	131	target 5' C CUGU CUU UC G 3'	0.955
					GCC UCCU CUACU ACCACCAGGGA
					CGG AGGA GGUGA UGGUGGUCCCU
					tRF 3' CUU UU UC 5'
tRF-5030c	ENST00000375248	KIAA0195	-41.2	202	target 5' G CUUCC UC C 3'	0.955
					GCC AGUCCUGGCU CUGGGCC ACCAGGGA
					CGG UUAGGAUUGG GAUCUGG UGGUCCCU
					tRF 3' C U 5'
tRF-5030c	ENST00000373782	DAB2IP	-38.1	606	target 5' U UGGAGG GG U 3'	0.955
					GCUGG AA GCUGGGCCACCAGGGA
					CGGCU UU UGAUCUGGUGGUCCCU
					tRF 3' UAGGA GG 5'
tRF-5030c	ENST00000408936	DAB2IP	-38.1	1653	target 5' U UGGAGG GG U 3'	0.955
					GCUGG AA GCUGGGCCACCAGGGA
					CGGCU UU UGAUCUGGUGGUCCCU
					tRF 3' UAGGA GG 5'
tRF-5030c	ENST00000579208	KIAA0195	-41.2	202	target 5' G CUUCC UC C 3'	0.955
					GCC AGUCCUGGCU CUGGGCC ACCAGGGA
					CGG UUAGGAUUGG GAUCUGG UGGUCCCU
					tRF 3' C U 5'
tRF-5030c	ENST00000262085	ZNF282	-41.1	267	target 5' C GC GG AGAUGGUCAU A 3'	0.95
					UCGAGU CCU GACCACUGGGCCAC CAGGGG
					GGCUUA GGA UUGGUGAUCUGGUG GUCCCU
					tRF 3' C 5'
tRF-5030c	ENST00000296238	CAMK2N2	-39.3	375	target 5' C U G GC G U 3'	0.95
					GCCGG GUC GACCGC GC GCCAGGGA
					CGGCU UAG UUGGUG UG UGGUCCCU
					tRF 3' GA AUC G 5'
tRF-5030c	ENST00000355497	LMX1B	-39.4	198	target 5' G U C AG UUGUCAUCC C 3'	0.95
					GCUG GUCCUG CCAC AGACC CCAGGGA
					CGGC UAGGAU GGUG UCUGG GGUCCCU
					tRF 3' U U A U 5'
tRF-5030c	ENST00000425646	LMX1B	-39.4	198	target 5' G U C AG UUGUCAUCC C 3'	0.95
					GCUG GUCCUG CCAC AGACC CCAGGGA
					CGGC UAGGAU GGUG UCUGG GGUCCCU
					tRF 3' U U A U 5'
tRF-5030c	ENST00000522126	FCHSD1	-43.6	597	target 5' C CC CCCUCACCUGAAG A 3'	0.95
					CCGGAUCCUGGCCAC AGAUC GCCAGGGA
					GGCUUAGGAUUGGUG UCUGG UGGUCCCU
					tRF 3' C A 5'
tRF-5030c	ENST00000596393	GPR173	-38.9	2180	target 5' G CAGGC G GGGAGGGCUG A 3'	0.95
					GCC CCUGA CAC GGGCCGCCAGGGA
					CGG GGAUU GUG UCUGGUGGUCCCU
					tRF 3' CUUA G A 5'
tRF-5030c	ENST00000372231	ANXA11	-39	1957	target 5' U GG AGG G 3'	0.945
					GCUG UCCUGGC AG CC CCAGGGA
					CGGC AGGAUUG UC GG GGUCCCU
					tRF 3' UU GUGA U U 5'
tRF-5030c	ENST00000378011	PGAP3	-38.4	341	target 5' G GG AGCCCUCUGU C AG C 3'	0.945
					GCUG UCCUGA CUA CUGGG ACCAGGGA
					CGGC AGGAUU GGU GAUCU UGGUCCCU
					tRF 3' UU GG 5'
tRF-5030c	ENST00000413242	ZNF286A	-38.6	2103	target 5' G C C UGG U 3'	0.945
					GCUG AG UCUGGCCACU GACU ACCAGGGA
					CGGC UU GGAUUGGUGA CUGG UGGUCCCU
					tRF 3' A U 5'
tRF-5030c	ENST00000437605	TBC1D26	-38.6	586	target 5' G C C UGG U 3'	0.945
					GCUG AG UCUGGCCACU GACU ACCAGGGA
					CGGC UU GGAUUGGUGA CUGG UGGUCCCU
					tRF 3' A U 5'
tRF-5030c	ENST00000432519	RFTN1	-43.4	314	target 5' U U C A U G 3'	0.945
					GCC GUCCU GCCAC GGGCC CCAGGGA
					CGG UAGGA UGGUG UCUGG GGUCCCU
					tRF 3' CU U A U 5'
tRF-5030c	ENST00000438331	ANXA11	-39	1957	target 5' U GG AGG G 3'	0.945
					GCUG UCCUGGC AG CC CCAGGGA
					CGGC AGGAUUG UC GG GGUCCCU
					tRF 3' UU GUGA U U 5'
tRF-5030c	ENST00000543388	AC002472.13	-38	1125	target 5' U A U 3'	0.945
					GCUGGG C CUGACU UAG CCACCAGGGA
					CGGCUU G GAUUGG AUC GGUGGUCCCU
					tRF 3' A UG U 5'
tRF-5030c	ENST00000300658	PGAP3	-38.4	341	target 5' G GG AGCCCUCUGU C AG C 3'	0.94
					GCUG UCCUGA CUA CUGGG ACCAGGGA
					CGGC AGGAUU GGU GAUCU UGGUCCCU
					tRF 3' UU GG 5'
tRF-5030c	ENST00000329627	PEX26	-40.3	573	target 5' C UAU UGGGAGGCUG AGGAGAAUCACUUGA G 3'	0.94
					GCC AGUCCUAGCUACU AGGC GCCAGGGA
					CGG UUAGGAUUGGUGA UCUG UGGUCCCU
					tRF 3' C G 5'
tRF-5030c	ENST00000334133	RFTN1	-43.4	314	target 5' U U C A U G 3'	0.935
					GCC GUCCU GCCAC GGGCC CCAGGGA
					CGG UAGGA UGGUG UCUGG GGUCCCU
					tRF 3' CU U A U 5'
tRF-5030c	ENST00000375739	ARHGEF7	-41.9	1534	target 5' A GG CACAAGCCC G G 3'	0.935
					GCCG UCCU GCUGCU AGA CUGCCAGGGA
					CGGC AGGA UGGUGA UCU GGUGGUCCCU
					tRF 3' UU U 5'
tRF-5030c	ENST00000375741	ARHGEF7	-41.9	1534	target 5' A GG CACAAGCCC G G 3'	0.935
					GCCG UCCU GCUGCU AGA CUGCCAGGGA
					CGGC AGGA UGGUGA UCU GGUGGUCCCU
					tRF 3' UU U 5'
tRF-5030c	ENST00000375723	ARHGEF7	-41.9	1534	target 5' A GG CACAAGCCC G G 3'	0.935
					GCCG UCCU GCUGCU AGA CUGCCAGGGA
					CGGC AGGA UGGUGA UCU GGUGGUCCCU
					tRF 3' UU U 5'
tRF-5030c	ENST00000262428	COTL1	-41.6	63	target 5' C G C CCCACCAGC G 3'	0.93
					GCCG CCU AGCUACUAG CCACCAGGGA
					CGGC GGA UUGGUGAUC GGUGGUCCCU
					tRF 3' UUA U 5'
tRF-5030c	ENST00000412661	SLC25A48	-44.5	209	target 5' A GAA G G 3'	0.93
					GCUGA GUCCUGACCAU GA CACCAGGGA
					CGGCU UAGGAUUGGUG CU GUGGUCCCU
					tRF 3' AU G 5'
tRF-5030c	ENST00000564057	COTL1	-41.6	63	target 5' C G C CCCACCAGC G 3'	0.925
					GCCG CCU AGCUACUAG CCACCAGGGA
					CGGC GGA UUGGUGAUC GGUGGUCCCU
					tRF 3' UUA U 5'
tRF-5030c	ENST00000341280	IL17REL	-38.1	1159	target 5' G CU AC C A 3'	0.92
					GCUG GUCC AGCCACUGG ACC CCAGG
					CGGC UAGG UUGGUGAUC UGG GGUCC
					tRF 3' U A U CU 5'
tRF-5030c	ENST00000369842	EMD	-39.5	123	target 5' C CAGAGUAGU UGCUCCCCCUGCCUU UC G 3'	0.92
					GCUGGG CCUAGCC GCU G CCACCAGGGA
					CGGCUU GGAUUGG UGA U GGUGGUCCCU
					tRF 3' A CU 5'
tRF-5030c	ENST00000389983	IL17REL	-38.1	1159	target 5' G CU AC C A 3'	0.92
					GCUG GUCC AGCCACUGG ACC CCAGG
					CGGC UAGG UUGGUGAUC UGG GGUCC
					tRF 3' U A U CU 5'
tRF-5030c	ENST00000284262	JPH3	-40.5	725	target 5' G UU C C A 3'	0.915
					GCUG UCC CCAC AGACC CCAGGGA
					CGGC AGG GGUG UCUGG GGUCCCU
					tRF 3' UU AUU A U 5'
tRF-5030c	ENST00000319555	ZFPM1	-39	539	target 5' U U CCCAU G CAC U 3'	0.91
					CCGA GUCC CCA U AGACCACCAGGGA
					GGCU UAGG GGU A UCUGGUGGUCCCU
					tRF 3' C AUU G 5'
tRF-5030c	ENST00000405592	MTA3	-38	2746	target 5' C CCC GAC G A 3'	0.905
					GCC AUCCUGA U GCUGGG CACCAGGGG
					CGG UAGGAUU G UGAUCU GUGGUCCCU
					tRF 3' CU G G 5'
tRF-5030c	ENST00000406652	MTA3	-38	2746	target 5' C CCC GAC G A 3'	0.905
					GCC AUCCUGA U GCUGGG CACCAGGGG
					CGG UAGGAUU G UGAUCU GUGGUCCCU
					tRF 3' CU G G 5'
tRF-5030c	ENST00000508138	CEP120	-39	40	target 5' U GG U C 3'	0.895
					GCC AUCCUGGCU ACU GACC CCAGGGA
					CGG UAGGAUUGG UGA CUGG GGUCCCU
					tRF 3' CU U U 5'
tRF-5030c	ENST00000514254	DNAH10OS	-38.4	2535	target 5' A GACU GUA UU C 3'	0.885
					GUCGG GUCCUGGCCACU AGAUC CAGGG
					CGGCU UAGGAUUGGUGA UCUGG GUCCC
					tRF 3' UG U 5'
tRF-5030c	ENST00000270115	LRRC56	-40	418	target 5' G CAA C CGCCUG U 3'	0.875
					GCC GGUCC AGCUGCU AGGCCGCCGGGGG
					CGG UUAGG UUGGUGA UCUGGUGGUCCCU
					tRF 3' C A 5'
tRF-5030c	ENST00000409681	POLR1A	-38.3	620	target 5' G A GG GUGU C G 3'	0.875
					GCC G UCCUGGCC CU GCCACU GG GA
					CGG C AGGAUUGG GA UGGUGG CC CU
					tRF 3' UU U UC U 5'
tRF-5030c	ENST00000603767	LIMS3	-43.2	1164	target 5' U GCUU CUGC CAGCGCGCC A 3'	0.865
					GCCGGAUCC CC GCUGGGCC GCCAGGGA
					CGGCUUAGG GG UGAUCUGG UGGUCCCU
					tRF 3' AUU 5'
tRF-5030c	ENST00000325147	BET1L	-40.1	1193	target 5' G AUGUUCA G C 3'	0.85
					GCUGGAUUC AACCACUGGACUG CAGGG
					CGGCUUAGG UUGGUGAUCUGGU GUCCC
					tRF 3' A G U 5'
tRF-5030c	ENST00000349457	GPR114	-40.3	89	target 5' U C CAGA U A C 3'	0.845
					GCUGGA CC GGCCACUG GACCGCC AGGGG
					CGGCUU GG UUGGUGAU CUGGUGG UCCCU
					tRF 3' A A 5'
tRF-5030c	ENST00000340339	GPR114	-40.3	89	target 5' U C CAGA U A C 3'	0.845
					GCUGGA CC GGCCACUG GACCGCC AGGGG
					CGGCUU GG UUGGUGAU CUGGUGG UCCCU
					tRF 3' A A 5'
tRF-5030c	ENST00000342494	UBE3B	-38.1	16	target 5' U AG C C 3'	0.84
					GCC UCC GGCU CUGGGCUGCCAGGGA
					CGG AGG UUGG GAUCUGGUGGUCCCU
					tRF 3' CUU A U 5'
tRF-5030c	ENST00000382762	BET1L	-40.1	1025	target 5' G AUGUUCA G C 3'	0.84
					GCUGGAUUC AACCACUGGACUG CAGGG
					CGGCUUAGG UUGGUGAUCUGGU GUCCC
					tRF 3' A G U 5'
tRF-5030c	ENST00000434735	UBE3B	-38.1	16	target 5' U AG C C 3'	0.84
					GCC UCC GGCU CUGGGCUGCCAGGGA
					CGG AGG UUGG GAUCUGGUGGUCCCU
					tRF 3' CUU A U 5'
tRF-5030c	ENST00000262795	SHANK3	-42	961	target 5' A UGUGUGUG AGU C 3'	0.835
					GCCG CCUGAUUACUG GGCCACCAGGGG
					CGGC GGAUUGGUGAU CUGGUGGUCCCU
					tRF 3' UUA 5'
tRF-5030c	ENST00000379775	PFKFB3	-40.1	304	target 5' U AGG C 3'	0.835
					GCUG GUCCUGAC AGGCCGCUGGGGA
					CGGC UAGGAUUG UCUGGUGGUCCCU
					tRF 3' U GUGA 5'
tRF-5030c	ENST00000379789	PFKFB3	-40.1	304	target 5' U AGG C 3'	0.835
					GCUG GUCCUGAC AGGCCGCUGGGGA
					CGGC UAGGAUUG UCUGGUGGUCCCU
					tRF 3' U GUGA 5'
tRF-5030c	ENST00000414786	SHANK3	-42	961	target 5' A UGUGUGUG AGU C 3'	0.835
					GCCG CCUGAUUACUG GGCCACCAGGGG
					CGGC GGAUUGGUGAU CUGGUGGUCCCU
					tRF 3' UUA 5'
tRF-5030c	ENST00000445220	SHANK3	-42	961	target 5' A UGUGUGUG AGU C 3'	0.835
					GCCG CCUGAUUACUG GGCCACCAGGGG
					CGGC GGAUUGGUGAU CUGGUGGUCCCU
					tRF 3' UUA 5'
tRF-5030c	ENST00000536985	PFKFB3	-40.1	1002	target 5' U AGG C 3'	0.835
					GCUG GUCCUGAC AGGCCGCUGGGGA
					CGGC UAGGAUUG UCUGGUGGUCCCU
					tRF 3' U GUGA 5'
tRF-5030c	ENST00000448861	MUC4	-38.8	331	target 5' C U C G C G 3'	0.825
					GCC AUCCUG CCA UGGACC CU GGGA
					CGG UAGGAU GGU AUCUGG GG CCCU
					tRF 3' CU U G U U 5'
tRF-5030c	ENST00000263857	POLR1A	-38.3	620	target 5' G A GG GUGU C G 3'	0.805
					GCC G UCCUGGCC CU GCCACU GG GA
					CGG C AGGAUUGG GA UGGUGG CC CU
					tRF 3' UU U UC U 5'
tRF-5030c	ENST00000356387	ORAI2	-42.7	777	target 5' A A C ACGGACUCAGAG U 3'	0.805
					GCC GAG CCUGGCCAC GGGCCACCGGGG
					CGG CUU GGAUUGGUG UCUGGUGGUCCC
					tRF 3' A A U 5'
tRF-5030c	ENST00000443656	C17orf70	-42.7	857	target 5' G G CA G U U 3'	0.805
					GCCGGAU CUGGCCAU AGGCCA C GGGA
					CGGCUUA GAUUGGUG UCUGGU G CCCU
					tRF 3' G A G U 5'
tRF-5030c	ENST00000257261	FADS2	-41.2	917	target 5' A C U A 3'	0.8
					GCC AAU CCUGGCCAUU GGCC CCAGGGG
					CGG UUA GGAUUGGUGA CUGG GGUCCCU
					tRF 3' C U U 5'
tRF-5030c	ENST00000278840	FADS2	-41.2	917	target 5' A C U A 3'	0.8
					GCC AAU CCUGGCCAUU GGCC CCAGGGG
					CGG UUA GGAUUGGUGA CUGG GGUCCCU
					tRF 3' C U U 5'
tRF-5030c	ENST00000339554	NSMF	-40.2	1278	target 5' A UU G A CCAC C 3'	0.8
					G GGA CU GGCCACUAGACCACC AGGG
					C CUU GG UUGGUGAUCUGGUGG UCCC
					tRF 3' GG A A U 5'
tRF-5030c	ENST00000265663	NSMF	-40.2	1278	target 5' A UU G A CCAC C 3'	0.79
					G GGA CU GGCCACUAGACCACC AGGG
					C CUU GG UUGGUGAUCUGGUGG UCCC
					tRF 3' GG A A U 5'
tRF-5030c	ENST00000371473	NSMF	-40.2	1278	target 5' A UU G A CCAC C 3'	0.79
					G GGA CU GGCCACUAGACCACC AGGG
					C CUU GG UUGGUGAUCUGGUGG UCCC
					tRF 3' GG A A U 5'
tRF-5030c	ENST00000371475	NSMF	-40.2	1278	target 5' A UU G A CCAC C 3'	0.79
					G GGA CU GGCCACUAGACCACC AGGG
					C CUU GG UUGGUGAUCUGGUGG UCCC
					tRF 3' GG A A U 5'
tRF-5030c	ENST00000371474	NSMF	-40.2	1278	target 5' A UU G A CCAC C 3'	0.79
					G GGA CU GGCCACUAGACCACC AGGG
					C CUU GG UUGGUGAUCUGGUGG UCCC
					tRF 3' GG A A U 5'
tRF-5030c	ENST00000392812	NSMF	-40.2	1278	target 5' A UU G A CCAC C 3'	0.79
					G GGA CU GGCCACUAGACCACC AGGG
					C CUU GG UUGGUGAUCUGGUGG UCCC
					tRF 3' GG A A U 5'
tRF-5030c	ENST00000437259	NSMF	-40.2	1278	target 5' A UU G A CCAC C 3'	0.79
					G GGA CU GGCCACUAGACCACC AGGG
					C CUU GG UUGGUGAUCUGGUGG UCCC
					tRF 3' GG A A U 5'
tRF-5030c	ENST00000434704	DLX3	-38.9	53	target 5' C UCC CAGGAAUCAUCGA G A 3'	0.78
					GCC GUCCUAGCCACU GGA CA CAGGGA
					CGG UAGGAUUGGUGA UCU GU GUCCCU
					tRF 3' CU G G 5'
tRF-5030c	ENST00000334018	EMID1	-41.6	459	target 5' U C C G C 3'	0.775
					GCC AAUCCU U ACUGGAUCACCGGGGG
					CGG UUAGGA G UGAUCUGGUGGUCCCU
					tRF 3' C UU G 5'
tRF-5030c	ENST00000404755	EMID1	-41.6	459	target 5' U C C G C 3'	0.775
					GCC AAUCCU U ACUGGAUCACCGGGGG
					CGG UUAGGA G UGAUCUGGUGGUCCCU
					tRF 3' C UU G 5'
tRF-5030c	ENST00000404820	EMID1	-41.6	459	target 5' U C C G C 3'	0.775
					GCC AAUCCU U ACUGGAUCACCGGGGG
					CGG UUAGGA G UGAUCUGGUGGUCCCU
					tRF 3' C UU G 5'
tRF-5030c	ENST00000512495	DLX3	-38.9	53	target 5' C UCC CAGGAAUCAUCGA G A 3'	0.77
					GCC GUCCUAGCCACU GGA CA CAGGGA
					CGG UAGGAUUGGUGA UCU GU GUCCCU
					tRF 3' CU G G 5'
tRF-5030c	ENST00000515682	SH3TC1	-39.8	2306	target 5' U G GU CG U U C 3'	0.765
					GCC GAGUCC GCCAU UGGACCACC GG GG
					CGG CUUAGG UGGUG AUCUGGUGG CC CU
					tRF 3' AU U 5'
tRF-5030c	ENST00000315874	CELF2	-39.2	5645	target 5' A G GUGU GCA UU U 3'	0.76
					G UGAAUCC GCCAU UGGACCACC GGGA
					C GCUUAGG UGGUG AUCUGGUGG CCCU
					tRF 3' G AU U 5'
tRF-5030c	ENST00000379261	CELF2	-39.2	6967	target 5' A G GUGU GCA UU U 3'	0.76
					G UGAAUCC GCCAU UGGACCACC GGGA
					C GCUUAGG UGGUG AUCUGGUGG CCCU
					tRF 3' G AU U 5'
tRF-5030c	ENST00000427450	CELF2	-39.2	5609	target 5' A G GUGU GCA UU U 3'	0.76
					G UGAAUCC GCCAU UGGACCACC GGGA
					C GCUUAGG UGGUG AUCUGGUGG CCCU
					tRF 3' G AU U 5'
tRF-5030c	ENST00000450189	CELF2	-39.2	5609	target 5' A G GUGU GCA UU U 3'	0.76
					G UGAAUCC GCCAU UGGACCACC GGGA
					C GCUUAGG UGGUG AUCUGGUGG CCCU
					tRF 3' G AU U 5'
tRF-5030c	ENST00000526909	EPS8L2	-39.3	145	target 5' U AGC CCCCUCCCCCA CGUAA G 3'	0.76
					CCGAA UCCUGGCCACUGGAU CACC GGGGA
					GGCUU AGGAUUGGUGAUCUG GUGG UCCCU
					tRF 3' C 5'
tRF-5030c	ENST00000223073	RBM28	-38.6	12399	target 5' G A U 3'	0.755
					GAAUUUUAAC GCUGGGCUGCCGGGGG
					CUUAGGAUUG UGAUCUGGUGGUCCCU
					tRF 3' CGG G 5'
tRF-5030c	ENST00000297195	SLC29A4	-38.3	25	target 5' C GG G CCGAG UG C 3'	0.75
					GCCGAG CCUGACCA GGGCC GCC AGGG
					CGGCUU GGAUUGGU UCUGG UGG UCCC
					tRF 3' A GA U 5'
tRF-5030c	ENST00000324863	FCAMR	-38.3	1177	target 5' A AAAAA GGA C 3'	0.75
					GCC GGUCCUA ACCAUUGGGCCACCAG
					CGG UUAGGAU UGGUGAUCUGGUGGUC
					tRF 3' C CCU 5'
tRF-5030c	ENST00000406453	SLC29A4	-38.3	25	target 5' C GG G CCGAG UG C 3'	0.75
					GCCGAG CCUGACCA GGGCC GCC AGGG
					CGGCUU GGAUUGGU UCUGG UGG UCCC
					tRF 3' A GA U 5'
tRF-5030c	ENST00000396872	SLC29A4	-38.3	25	target 5' C GG G CCGAG UG C 3'	0.75
					GCCGAG CCUGACCA GGGCC GCC AGGG
					CGGCUU GGAUUGGU UCUGG UGG UCCC
					tRF 3' A GA U 5'
tRF-5030c	ENST00000335367	AGAP3	-38.7	168	target 5' C G CG GG C 3'	0.745
					GCCGGA CC CGCU GGGCUGCCGGGGA
					CGGCUU GG GUGA UCUGGUGGUCCCU
					tRF 3' A AUUG 5'
tRF-5030c	ENST00000473312	AGAP3	-38.7	168	target 5' C G CG GG C 3'	0.745
					GCCGGA CC CGCU GGGCUGCCGGGGA
					CGGCUU GG GUGA UCUGGUGGUCCCU
					tRF 3' A AUUG 5'
tRF-5030c	ENST00000477565	MEF2BNB	-38.6	190	target 5' U UGUG UGGG C 3'	0.745
					GCUG CCUGGCC CUGGGC CACUGGGGA
					CGGC GGAUUGG GAUCUG GUGGUCCCU
					tRF 3' UUA U 5'
tRF-5030c	ENST00000479901	AGAP3	-38.7	168	target 5' C G CG GG C 3'	0.745
					GCCGGA CC CGCU GGGCUGCCGGGGA
					CGGCUU GG GUGA UCUGGUGGUCCCU
					tRF 3' A AUUG 5'
tRF-5030c	ENST00000595519	TRPM4	-39.8	1706	target 5' C UG C UU UCU C 3'	0.74
					GCCGG CCUA GCCGCUGG CCACU GGGG
					CGGCU GGAU UGGUGAUC GGUGG CCCU
					tRF 3' UA U U 5'
tRF-5030c	ENST00000591325	AC010642.1	-38.1	3163	target 5' A A G U 3'	0.74
					GCUGAG AACUACUGGA CGCCAGGG
					CGGCUU UUGGUGAUCU GUGGUCCC
					tRF 3' AGGA G U 5'
tRF-5030c	ENST00000598697	TRPM4	-39.8	1251	target 5' C UG C UU UCU C 3'	0.74
					GCCGG CCUA GCCGCUGG CCACU GGGG
					CGGCU GGAU UGGUGAUC GGUGG CCCU
					tRF 3' UA U U 5'
tRF-5030c	ENST00000598502	TRPM4	-39.8	1409	target 5' C UG C UU UCU C 3'	0.74
					GCCGG CCUA GCCGCUGG CCACU GGGG
					CGGCU GGAU UGGUGAUC GGUGG CCCU
					tRF 3' UA U U 5'
tRF-5030c	ENST00000257622	POM121	-38.7	105	target 5' C U UCA G 3'	0.73
					CCGGAUC CUGGCU GCCGCCAGGGG
					GGCUUAG GAUUGG UGGUGGUCCCU
					tRF 3' C UGAUC 5'
tRF-5030c	ENST00000358357	POM121	-38.7	105	target 5' C U UCA G 3'	0.73
					CCGGAUC CUGGCU GCCGCCAGGGG
					GGCUUAG GAUUGG UGGUGGUCCCU
					tRF 3' C UGAUC 5'
tRF-5030c	ENST00000291565	PDXK	-38.7	4714	target 5' A U A GCCC CAUCCCAUCAC U 3'	0.725
					GCUG GUCC AGCCACU GGG CCACCAGGG
					CGGC UAGG UUGGUGA UCU GGUGGUCCC
					tRF 3' U A U 5'
tRF-5030c	ENST00000373461	VSTM2L	-40.9	46	target 5' U A G C C 3'	0.725
					GC UGAG AGCCGC GGACCACCGGGGA
					CG GCUU UUGGUG UCUGGUGGUCCCU
					tRF 3' AGGA A 5'
tRF-5030c	ENST00000373458	VSTM2L	-40.9	46	target 5' U A G C C 3'	0.725
					GC UGAG AGCCGC GGACCACCGGGGA
					CG GCUU UUGGUG UCUGGUGGUCCCU
					tRF 3' AGGA A 5'
tRF-5030c	ENST00000468090	PDXK	-38.7	4714	target 5' A U A GCCC CAUCCCAUCAC U 3'	0.725
					GCUG GUCC AGCCACU GGG CCACCAGGG
					CGGC UAGG UUGGUGA UCU GGUGGUCCC
					tRF 3' U A U 5'
tRF-5030c	ENST00000467908	PDXK	-38.7	4714	target 5' A U A GCCC CAUCCCAUCAC U 3'	0.725
					GCUG GUCC AGCCACU GGG CCACCAGGG
					CGGC UAGG UUGGUGA UCU GGUGGUCCC
					tRF 3' U A U 5'
tRF-5030c	ENST00000395340	DIDO1	-38.8	42	target 5' U GCC A C U G 3'	0.7
					GCUGAGUCCUGACCA C GGGCU UC GGGA
					CGGCUUAGGAUUGGU G UCUGG GG CCCU
					tRF 3' A U U 5'
tRF-5030c	ENST00000339381	TAS1R3	-42.1	369	target 5' U GUC C 3'	0.685
					GCCGA CCUGACCAU CCACCAGGG
					CGGCU GGAUUGGUG GGUGGUCCC
					tRF 3' UA AUCU U 5'
tRF-5030c	ENST00000399957	NPRL3	-40.9	1882	target 5' A U U G G C 3'	0.685
					CC GGUCCUGACCA CUGGG CAC AGGG
					GG UUAGGAUUGGU GAUCU GUG UCCC
					tRF 3' C C G G U 5'
tRF-5030c	ENST00000398824	CAPN14	-38.2	1115	target 5' U AGG UU UUAAUGC U 3'	0.685
					GCC GGAUCCUGGCC ACUGGACC AUCAGG
					CGG CUUAGGAUUGG UGAUCUGG UGGUCC
					tRF 3' CU 5'
tRF-5030c	ENST00000590222	SHC2	-38.1	1	target 5' U UC UG GAG C 3'	0.685
					GCCGAG CCU CU UGGGCC GCCAGGGA
					CGGCUU GGA GG AUCUGG UGGUCCCU
					tRF 3' A UU UG 5'
tRF-5030c	ENST00000592153	C19orf12	-41.2	23	target 5' G G AGUA G CACCU G 3'	0.685
					GCCGA AUCC UGAU ACUAGGCCG CCGGGGA
					CGGCU UAGG AUUG UGAUCUGGU GGUCCCU
					tRF 3' G 5'
tRF-5030c	ENST00000435427	EMID1	-38	239	target 5' G GCUGUGGGCACC GGAGAGAGGG UC C 3'	0.68
					GCUGGA CCU GACC CUGGGCCACCAGGG
					CGGCUU GGA UUGG GAUCUGGUGGUCCC
					tRF 3' A U U 5'
tRF-5030c	ENST00000602113	DDX49	-38.2	699	target 5' A AACAGACGU UC C 3'	0.68
					CCGGAUCCUGAUCGC GGCC CCGGGG
					GGCUUAGGAUUGGUG CUGG GGUCCC
					tRF 3' C AU U U 5'
tRF-5030c	ENST00000395335	DIDO1	-38.8	42	target 5' U GCC A C U G 3'	0.675
					GCUGAGUCCUGACCA C GGGCU UC GGGA
					CGGCUUAGGAUUGGU G UCUGG GG CCCU
					tRF 3' A U U 5'
tRF-5030c	ENST00000308466	MUC4	-38.8	92	target 5' C U C G C G 3'	0.67
					GCC AUCCUG CCA UGGACC CU GGGA
					CGG UAGGAU GGU AUCUGG GG CCCU
					tRF 3' CU U G U U 5'
tRF-5030c	ENST00000339251	MUC4	-38.8	92	target 5' C U C G C G 3'	0.67
					GCC AUCCUG CCA UGGACC CU GGGA
					CGG UAGGAU GGU AUCUGG GG CCCU
					tRF 3' CU U G U U 5'
tRF-5030c	ENST00000392407	MUC4	-38.8	92	target 5' C U C G C G 3'	0.67
					GCC AUCCUG CCA UGGACC CU GGGA
					CGG UAGGAU GGU AUCUGG GG CCCU
					tRF 3' CU U G U U 5'
tRF-5030c	ENST00000399537	TNRC18	-40.9	4	target 5' C C CGG CUGUGCCCCGA G C 3'	0.67
					GCCGGG CCUG GCCAC GGGC GCCAGGGA
					CGGCUU GGAU UGGUG UCUG UGGUCCCU
					tRF 3' A A G 5'
tRF-5030c	ENST00000415455	MUC4	-38.8	92	target 5' C U C G C G 3'	0.67
					GCC AUCCUG CCA UGGACC CU GGGA
					CGG UAGGAU GGU AUCUGG GG CCCU
					tRF 3' CU U G U U 5'
tRF-5030c	ENST00000423707	ALS2CL	-40.1	3138	target 5' A CUUA C G 3'	0.67
					CCG CCUGGCCACUGG ACU CCAGGGA
					GGC GGAUUGGUGAUC UGG GGUCCCU
					tRF 3' C UUA U 5'
tRF-5030c	ENST00000575645	POM121	-38.7	105	target 5' C U UCA G 3'	0.67
					CCGGAUC CUGGCU GCCGCCAGGGG
					GGCUUAG GAUUGG UGGUGGUCCCU
					tRF 3' C UGAUC 5'
tRF-5030c	ENST00000574731	POM121	-38.7	105	target 5' C U UCA G 3'	0.67
					CCGGAUC CUGGCU GCCGCCAGGGG
					GGCUUAG GAUUGG UGGUGGUCCCU
					tRF 3' C UGAUC 5'
tRF-5030c	ENST00000398665	DOT1L	-40.7	1171	target 5' U A UCUCUGGCC U 3'	0.66
					GCUGAA CCUGGCC CUAGGCC CCAGGG
					CGGCUU GGAUUGG GAUCUGG GGUCCC
					tRF 3' A U U U 5'
tRF-5030c	ENST00000430969	TNRC18	-40.9	4	target 5' C C CGG CUGUGCCCCGA G C 3'	0.66
					GCCGGG CCUG GCCAC GGGC GCCAGGGA
					CGGCUU GGAU UGGUG UCUG UGGUCCCU
					tRF 3' A A G 5'
tRF-5030c	ENST00000524655	ARHGAP32	-38.9	3115	target 5' C CUGUCCCUGCGCAUC UGGCUUUCCUGC CCCC A 3'	0.655
					GCCGAGU CCUG ACCACUG CCACCAGG
					CGGCUUA GGAU UGGUGAU GGUGGUCC
					tRF 3' CU CU 5'
tRF-5030c	ENST00000336798	SDC3	-40.4	2214	target 5' G GG GG A C 3'	0.65
					GCUG UCCUG GCCAC AGACCAC AGG
					CGGC AGGAU UGGUG UCUGGUG UCC
					tRF 3' UU A G CU 5'
tRF-5030c	ENST00000576045	TRIM50	-38.1	4	target 5' C CG CCGGC CAUCCCGGCGGGGC C 3'	0.64
					GCC GAGUCCUG CCAC AGGCC ACCGGGGA
					CGG CUUAGGAU GGUG UCUGG UGGUCCCU
					tRF 3' U A 5'
tRF-5030c	ENST00000433011	ARMCX4	-41.9	759	target 5' C CACCUCCU UAUA U 3'	0.63
					CCG AUCCUGGCCACUGGGCC ACUAGGG
					GGC UAGGAUUGGUGAUCUGG UGGUCCC
					tRF 3' C U U 5'
tRF-5030c	ENST00000594600	ARMCX4	-41.9	759	target 5' C CACCUCCU UAUA U 3'	0.63
					CCG AUCCUGGCCACUGGGCC ACUAGGG
					GGC UAGGAUUGGUGAUCUGG UGGUCCC
					tRF 3' C U U 5'
tRF-5030c	ENST00000407464	HIC2	-42.2	3057	target 5' G ACCAUGCUG G C G U 3'	0.625
					GCCGG GUCCUGACCA CUAG CUAC CGGGGA
					CGGCU UAGGAUUGGU GAUC GGUG GUCCCU
					tRF 3' U 5'
tRF-5030c	ENST00000445810	NPRL3	-40.9	1933	target 5' A U U G G C 3'	0.625
					CC GGUCCUGACCA CUGGG CAC AGGG
					GG UUAGGAUUGGU GAUCU GUG UCCC
					tRF 3' C C G G U 5'
tRF-5030c	ENST00000443632	HIC2	-42.2	3057	target 5' G ACCAUGCUG G C G U 3'	0.625
					GCCGG GUCCUGACCA CUAG CUAC CGGGGA
					CGGCU UAGGAUUGGU GAUC GGUG GUCCCU
					tRF 3' U 5'
tRF-5030c	ENST00000468472	RP5-966M1.6	-39.3	4487	target 5' G CU GG U A 3'	0.62
					GCCG UCU GGCC UGGACCACCA GGGG
					CGGC AGG UUGG AUCUGGUGGU CCCU
					tRF 3' UU A UG 5'
tRF-5030c	ENST00000258180	KIAA0513	-41.8	1197	target 5' U GG A AGCCUUCUGUUUC GUGCGUGGACACU U U 3'	0.615
					GCUG UCC G ACC GCUAGGCCGCC GGGG
					CGGC AGG U UGG UGAUCUGGUGG CCCU
					tRF 3' UU A U 5'
tRF-5030c	ENST00000559849	CHRNB4	-39.9	56	target 5' C U GGGGAAAG A G 3'	0.615
					GCUG GUCC AGCCA AGACCACCA GGGG
					CGGC UAGG UUGGU UCUGGUGGU CCCU
					tRF 3' U A GA 5'
tRF-5030c	ENST00000566428	KIAA0513	-41.8	1197	target 5' U GG A AGCCUUCUGUUUC GUGCGUGGACACU U U 3'	0.615
					GCUG UCC G ACC GCUAGGCCGCC GGGG
					CGGC AGG U UGG UGAUCUGGUGG CCCU
					tRF 3' UU A U 5'
tRF-5030c	ENST00000466475	MUC4	-38.8	92	target 5' C U C G C G 3'	0.6
					GCC AUCCUG CCA UGGACC CU GGGA
					CGG UAGGAU GGU AUCUGG GG CCCU
					tRF 3' CU U G U U 5'
tRF-5030c	ENST00000477086	MUC4	-38.8	92	target 5' C U C G C G 3'	0.6
					GCC AUCCUG CCA UGGACC CU GGGA
					CGG UAGGAU GGU AUCUGG GG CCCU
					tRF 3' CU U G U U 5'
tRF-5030c	ENST00000479406	MUC4	-38.8	92	target 5' C U C G C G 3'	0.6
					GCC AUCCUG CCA UGGACC CU GGGA
					CGG UAGGAU GGU AUCUGG GG CCCU
					tRF 3' CU U G U U 5'
tRF-5030c	ENST00000257665	POM121C	-38.7	105	target 5' C U UCA G 3'	0.595
					CCGGAUC CUGGCU GCCGCCAGGGG
					GGCUUAG GAUUGG UGGUGGUCCCU
					tRF 3' C UGAUC 5'
tRF-5030c	ENST00000453279	POM121C	-38.7	105	target 5' C U UCA G 3'	0.595
					CCGGAUC CUGGCU GCCGCCAGGGG
					GGCUUAG GAUUGG UGGUGGUCCCU
					tRF 3' C UGAUC 5'
tRF-5030c	ENST00000495831	MYO1G	-38.5	1497	target 5' A GAG UC U 3'	0.585
					GCUGGAU AACCACUG GCCACCAGG
					CGGCUUA UUGGUGAU UGGUGGUCC
					tRF 3' GGA C CU 5'
tRF-5030c	ENST00000591433	MUM1	-40.3	1542	target 5' U AAAUGC CC CGC C C 3'	0.57
					GCCGGA UCC GACCGCU GGGCCGCC GGGA
					CGGCUU AGG UUGGUGA UCUGGUGG CCCU
					tRF 3' A U 5'
tRF-5030c	ENST00000587460	MUM1	-40.3	1542	target 5' U AAAUGC CC CGC C C 3'	0.57
					GCCGGA UCC GACCGCU GGGCCGCC GGGA
					CGGCUU AGG UUGGUGA UCUGGUGG CCCU
					tRF 3' A U 5'
tRF-5030c	ENST00000361357	MAP3K3	-39.3	972	target 5' U U G U GAGC ACUCCAUCUGGUAGA A 3'	0.56
					GCC GAGUC UGACC GCUAGGCCA CC AGGGA
					CGG CUUAG AUUGG UGAUCUGGU GG UCCCU
					tRF 3' G 5'
tRF-5030c	ENST00000314100	BTBD9	-38.1	5746	target 5' U CU ACAGGAGUCAUUCUG UGCUGGAG U U 3'	0.525
					GCC AGUCCUAGCCACU AGACC GCCA GGGG
					CGG UUAGGAUUGGUGA UCUGG UGGU CCCU
					tRF 3' C 5'
tRF-5030c	ENST00000481247	BTBD9	-38.1	5746	target 5' U CU ACAGGAGUCAUUCUG UGCUGGAG U U 3'	0.525
					GCC AGUCCUAGCCACU AGACC GCCA GGGG
					CGG UUAGGAUUGGUGA UCUGG UGGU CCCU
					tRF 3' C 5'
tRF-5030c	ENST00000355496	PLEKHA4	-42	345	target 5' C GA GG C G G 3'	0.505
					GCCGGA UCU GACCACU AGG CAUCAGGGG
					CGGCUU AGG UUGGUGA UCU GUGGUCCCU
					tRF 3' A G 5'

## Sheet: Age tRF 5030c ont
Supplementary Table S7: trForest age associated GO Trf-5030c

## Sheet: Sarc tRNAs
Supplementary table S8: Sarcopenia associated tRNAs
	logFC	AveExpr	t	P.Value	adj.P.Val	B
tRNA-Cys-GCA-14-1	0.884449	2.77773	2.8127	0.0074118	0.99619	-4.37862
tRNA-Phe-GAA-1-1	-0.845583	2.54377	-2.51486	0.0157823	0.99619	-4.43038
tRNA-Thr-TGT-6-1	-0.921062	2.6247	-2.31251	0.0256703	0.99619	-4.45825
tRNA-Tyr-GTA-5-5	0.70099	5.84151	2.27166	0.0282394	0.99619	-4.3589
tRNA-Tyr-GTA-5-2	0.684618	5.84974	2.22177	0.0316869	0.99619	-4.37055
tRNA-Cys-GCA-2-3	0.601787	3.96943	2.2186	0.031918	0.99619	-4.44078
tRNA-Lys-CTT-16-1	-0.488703	5.97621	-2.11493	0.0403504	0.99619	-4.39605
tRNA-Tyr-GTA-4-1	0.911546	4.33524	2.10115	0.0416079	0.99619	-4.45032
tRNA-Phe-GAA-1-5	-0.62725	2.71623	-2.09462	0.042215	0.99619	-4.48447
tRNA-Lys-TTT-3-5	-0.295352	8.31693	-2.09212	0.04245	0.99619	-4.25106
tRNA-Tyr-GTA-5-1	0.639608	5.84192	2.0898	0.0426684	0.99619	-4.40221
tRNA-Tyr-GTA-7-1	0.624176	5.14506	2.07338	0.0442449	0.99619	-4.43456
tRNA-Tyr-GTA-5-4	0.566567	6.26538	1.99034	0.0530224	0.99619	-4.40406
tRNA-Tyr-GTA-5-3	0.545488	6.26848	1.96945	0.0554549	0.99619	-4.40919
tRNA-Lys-CTT-3-1	0.404397	8.62635	1.95811	0.0568145	0.99619	-4.30056
tRNA-Lys-CTT-2-1	0.409244	8.7668	1.94766	0.0580932	0.99619	-4.30271
tRNA-Lys-CTT-2-3	0.409206	8.73748	1.94093	0.0589302	0.99619	-4.306
tRNA-Cys-GCA-4-1	0.593686	3.62694	1.91968	0.0616401	0.99619	-4.49302
tRNA-Arg-ACG-2-4	-0.416847	6.20353	-1.88839	0.0658243	0.99619	-4.43518
tRNA-Thr-CGT-6-1	-0.36185	8.24707	-1.87014	0.0683753	0.99619	-4.3435
tRNA-Cys-GCA-17-1	0.573241	3.39514	1.86875	0.0685725	0.99619	-4.50356
tRNA-Arg-ACG-2-1	-0.379535	6.30251	-1.80965	0.0774381	0.99619	-4.44908
tRNA-Lys-TTT-3-3	-0.26085	8.34516	-1.79321	0.080071	0.99619	-4.36869
tRNA-Lys-TTT-5-1	-0.253892	8.14386	-1.75538	0.0864141	0.99619	-4.38767
tRNA-Phe-GAA-1-6	-0.572626	2.62812	-1.69399	0.0975974	0.99619	-4.53331
tRNA-Lys-TTT-3-2	-0.242894	8.15421	-1.66651	0.102979	0.99619	-4.41881
tRNA-iMet-CAT-1-7	-0.322348	8.50147	-1.66597	0.103088	0.99619	-4.41349
tRNA-iMet-CAT-1-8	-0.324169	8.48915	-1.65321	0.105672	0.99619	-4.41818
tRNA-Arg-ACG-2-2	-0.468445	5.14882	-1.62606	0.111344	0.99619	-4.51351
tRNA-iMet-CAT-1-6	-0.322618	8.48613	-1.61189	0.114403	0.99619	-4.4328
tRNA-Lys-TTT-3-1	-0.234749	8.13414	-1.60463	0.115996	0.99619	-4.44024
tRNA-Leu-AAG-4-1	-0.372303	7.81341	-1.58446	0.120516	0.99619	-4.4552
tRNA-iMet-CAT-1-3	-0.304223	8.49317	-1.55809	0.126642	0.99619	-4.45112
tRNA-iMet-CAT-1-4	-0.296252	8.47582	-1.55705	0.126889	0.99619	-4.45164
tRNA-iMet-CAT-1-5	-0.291276	8.48405	-1.54683	0.129332	0.99619	-4.45502
tRNA-Thr-AGT-1-2	-0.625957	4.9506	-1.53422	0.1324	0.99619	-4.53096
tRNA-Leu-CAG-2-1	0.280052	8.50174	1.52976	0.133499	0.99619	-4.46039
tRNA-Cys-GCA-7-1	0.52067	2.25609	1.52375	0.134992	0.99619	-4.55292
tRNA-Ser-GCT-3-1	-0.338377	7.36506	-1.49363	0.142675	0.99619	-4.49214
tRNA-Cys-GCA-2-1	0.40944	3.85079	1.48647	0.144551	0.99619	-4.54712
tRNA-iMet-CAT-1-1	-0.273089	8.12771	-1.48486	0.144974	0.99619	-4.47962
tRNA-Arg-ACG-2-3	-0.64695	4.37342	-1.4837	0.145281	0.99619	-4.54384
tRNA-Ser-GCT-5-1	-0.358543	7.0258	-1.4776	0.146901	0.99619	-4.50387
tRNA-Arg-ACG-1-1	-0.477981	4.78037	-1.4653	0.150211	0.99619	-4.54254
tRNA-Trp-CCA-4-1	0.47186	4.81856	1.44285	0.156405	0.99619	-4.54447
tRNA-iMet-CAT-2-1	-0.259907	8.10803	-1.43446	0.158772	0.99619	-4.49543
tRNA-iMet-CAT-1-2	-0.270321	8.12719	-1.42997	0.160049	0.99619	-4.49656
tRNA-Tyr-GTA-6-1	0.727743	3.72872	1.41778	0.163559	0.99619	-4.55568
tRNA-Leu-CAG-1-3	0.24996	8.51782	1.39549	0.170131	0.99619	-4.50369
tRNA-Thr-TGT-3-1	-0.423559	3.84815	-1.38788	0.172421	0.99619	-4.55918
tRNA-Leu-CAA-1-2	-0.222386	6.96565	-1.38528	0.173209	0.99619	-4.52632
tRNA-Asp-GTC-4-1	-0.222677	7.46627	-1.38498	0.173298	0.99619	-4.51878
tRNA-Arg-TCT-5-1	-0.467401	5.85619	-1.38007	0.174795	0.99619	-4.54482
tRNA-Phe-GAA-1-3	-0.387878	2.70155	-1.37613	0.176002	0.99619	-4.56538
tRNA-Val-CAC-4-1	-0.180967	11.0632	-1.36088	0.180739	0.99619	-4.52508
tRNA-Cys-GCA-2-4	0.371532	3.89397	1.35331	0.183126	0.99619	-4.56227
tRNA-Ser-GCT-1-1	-0.31855	7.28447	-1.35034	0.184068	0.99619	-4.53009
tRNA-Ser-GCT-4-3	-0.299301	7.32198	-1.33549	0.188839	0.99619	-4.53317
tRNA-Gly-TCC-2-6	0.450572	4.75445	1.31492	0.195602	0.99619	-4.56247
tRNA-Tyr-GTA-1-1	0.344011	5.88627	1.29073	0.203787	0.99619	-4.55827
tRNA-Val-CAC-1-3	-0.149738	11.4814	-1.26156	0.213999	0.99619	-4.55297
tRNA-Lys-CTT-2-2	0.316481	8.43851	1.25711	0.215592	0.99619	-4.54555
tRNA-Cys-GCA-2-2	0.486152	2.50674	1.24501	0.21996	0.99619	-4.5774
tRNA-Leu-CAG-1-4	0.217333	8.51128	1.24449	0.220153	0.99619	-4.54851
tRNA-Val-AAC-1-5	-0.15574	11.4232	-1.24224	0.22097	0.99619	-4.55665
tRNA-Asp-GTC-1-1	-0.331111	4.57769	-1.24215	0.221004	0.99619	-4.57216
tRNA-Leu-CAG-1-7	0.218986	8.53106	1.22872	0.225951	0.99619	-4.5529
tRNA-Lys-CTT-2-5	0.312946	8.42073	1.22713	0.226539	0.99619	-4.55387
tRNA-Arg-ACG-1-3	-0.488818	4.39509	-1.22532	0.227215	0.99619	-4.57465
tRNA-Ser-TGA-1-1	-0.62038	2.84397	-1.21789	0.229997	0.99619	-4.57918
tRNA-Arg-ACG-1-2	-0.479021	4.3898	-1.19178	0.239974	0.99619	-4.5783
tRNA-Ser-GCT-2-1	-0.273594	7.30733	-1.18326	0.243294	0.99619	-4.56824
tRNA-Lys-CTT-2-4	0.294163	8.46061	1.17194	0.247761	0.99619	-4.56857
tRNA-Leu-CAG-1-2	0.207998	8.51389	1.15553	0.254342	0.99619	-4.5728
tRNA-Pro-AGG-2-8	0.179794	7.8315	1.15406	0.254935	0.99619	-4.57356
tRNA-Leu-AAG-1-2	-0.204474	7.37572	-1.15244	0.255595	0.99619	-4.57472
tRNA-Val-AAC-3-1	-0.150331	11.0608	-1.14557	0.258396	0.99619	-4.57609
tRNA-Ala-AGC-2-2	0.334052	3.02157	1.1371	0.261878	0.99619	-4.58576
tRNA-Ile-AAT-9-1	0.505669	5.14663	1.12809	0.26562	0.99619	-4.58383
tRNA-Leu-CAA-4-1	-0.151794	7.72011	-1.12448	0.267134	0.99619	-4.58062
tRNA-Phe-GAA-1-4	-0.326825	3.00092	-1.09848	0.278189	0.99619	-4.58899
tRNA-Phe-GAA-8-1	-0.574443	2.42489	-1.07962	0.28641	0.99619	-4.59073
tRNA-Leu-CAG-1-1	0.190931	8.50043	1.06961	0.290844	0.99619	-4.59472
tRNA-Gly-TCC-2-1	0.323155	5.57644	1.06099	0.294696	0.99619	-4.59158
tRNA-Gly-GCC-1-1	0.550498	10.5154	1.03834	0.30561	0.99619	-4.59994
tRNA-Leu-TAA-4-1	-0.497722	3.42114	-1.03353	0.307213	0.99619	-4.59411
tRNA-Phe-GAA-1-2	-0.384925	2.71153	-1.02595	0.310731	0.99619	-4.59461
tRNA-Gly-GCC-1-5	0.566083	10.8994	1.02476	0.311891	0.99619	-4.6017
tRNA-Leu-AAG-2-3	-0.168993	8.08111	-1.01885	0.314049	0.99619	-4.60548
tRNA-Tyr-GTA-8-1	0.254017	6.20847	1.01859	0.314171	0.99619	-4.59783
tRNA-Gly-GCC-1-3	0.562816	10.6391	1.01267	0.317558	0.99619	-4.60494
tRNA-Cys-GCA-6-1	0.404255	2.88423	1.00611	0.320067	0.99619	-4.59611
tRNA-Leu-AAG-2-4	-0.160611	8.06823	-1.00268	0.3217	0.99619	-4.60901
tRNA-Thr-CGT-4-1	0.289657	3.52569	0.992248	0.326703	0.99619	-4.59747
tRNA-His-GTG-2-1	0.461872	5.29594	0.990826	0.327388	0.99619	-4.59943
tRNA-Arg-CCT-2-1	0.299464	7.16025	0.990116	0.327731	0.99619	-4.60667
tRNA-Gly-CCC-5-1	-0.310932	4.26396	-0.980895	0.332206	0.99619	-4.59898
tRNA-Ser-GCT-4-1	-0.201047	7.9905	-0.972837	0.336149	0.99619	-4.61502
tRNA-Lys-CTT-10-1	-0.393772	3.10759	-0.96814	0.338462	0.99619	-4.59896
tRNA-Leu-CAG-1-5	0.168051	8.50317	0.965654	0.33969	0.99619	-4.61917
tRNA-Leu-AAG-2-1	-0.156715	8.10073	-0.963684	0.340666	0.99619	-4.61763
tRNA-Lys-TTT-1-1	-0.231908	5.85115	-0.962292	0.341356	0.99619	-4.60387
tRNA-Arg-CCT-1-1	0.303274	6.90079	0.956609	0.344185	0.99619	-4.6107
tRNA-Val-AAC-chr6-84	-0.167618	7.44022	-0.931071	0.357085	0.99619	-4.61896
tRNA-Gln-CTG-6-1	0.245814	5.70962	0.916946	0.364355	0.99619	-4.60875
tRNA-Arg-CCT-4-1	0.286929	7.03987	0.900998	0.372676	0.99619	-4.6209
tRNA-Val-AAC-1-4	-0.11515	11.451	-0.896932	0.374817	0.99619	-4.62135
tRNA-Tyr-GTA-3-1	0.286884	5.43487	0.891253	0.377821	0.99619	-4.61019
tRNA-Gly-GCC-1-2	0.469016	10.5504	0.889239	0.379414	0.99619	-4.62974
tRNA-Pro-AGG-2-2	0.130316	7.91001	0.886466	0.380364	0.99619	-4.6322
tRNA-Val-TAC-3-1	0.420795	3.99897	0.885791	0.380724	0.99619	-4.60653
tRNA-Lys-CTT-13-1	-0.321595	4.01956	-0.883391	0.382004	0.99619	-4.60658
tRNA-Val-CAC-7-1	-0.140787	8.68991	-0.880692	0.383447	0.99619	-4.6383
tRNA-Asn-GTT-5-1	-0.295671	3.00504	-0.877865	0.384962	0.99619	-4.60514
tRNA-Glu-CTC-1-6	-0.260235	14.6018	-0.874106	0.386982	0.99619	-4.60938
tRNA-Gly-GCC-1-4	0.459301	10.5285	0.869735	0.389852	0.99619	-4.63357
tRNA-Glu-CTC-2-1	-0.256937	14.6024	-0.862716	0.393145	0.99619	-4.61036
tRNA-Pro-CGG-2-1	0.150125	7.76805	0.86053	0.394334	0.99619	-4.63555
tRNA-Pro-TGG-3-3	0.136666	7.85666	0.857303	0.396095	0.99619	-4.63716
tRNA-Arg-CCT-5-1	0.269388	6.87928	0.856621	0.396468	0.99619	-4.62599
tRNA-Glu-CTC-1-1	-0.26351	15.3293	-0.853799	0.398012	0.99619	-4.60954
tRNA-Thr-TGT-2-1	-0.25623	4.54597	-0.851191	0.399443	0.99619	-4.61047
tRNA-Met-CAT-3-2	0.368014	3.26118	0.846005	0.402297	0.99619	-4.60778
tRNA-Lys-CTT-chr16-1	0.36158	2.50272	0.845044	0.402827	0.99619	-4.60642
tRNA-Pro-CGG-1-2	0.124682	7.96361	0.834174	0.408856	0.99619	-4.64254
tRNA-Asn-GTT-15-1	-0.280621	4.05042	-0.832059	0.410035	0.99619	-4.61058
tRNA-Lys-TTT-3-4	-0.114093	8.22041	-0.832031	0.410051	0.99619	-4.6454
tRNA-Ser-GCT-4-2	-0.16244	8.04861	-0.829518	0.411455	0.99619	-4.64401
tRNA-Arg-CCT-3-1	0.260476	6.9869	0.819121	0.417295	0.99619	-4.63276
tRNA-Gly-TCC-2-5	0.247384	5.61999	0.814139	0.420112	0.99619	-4.61896
tRNA-Gly-TCC-2-3	0.247284	5.63613	0.811391	0.421671	0.99619	-4.61935
tRNA-Gln-CTG-5-1	-0.262218	5.43542	-0.809777	0.422588	0.99619	-4.61808
tRNA-Lys-CTT-7-1	0.234018	5.27727	0.807037	0.424147	0.99619	-4.61746
tRNA-Pro-AGG-2-7	0.122231	9.01282	0.797492	0.429607	0.99619	-4.65573
tRNA-Gln-CTG-1-1	-0.218767	5.70534	-0.789636	0.434132	0.99619	-4.6218
tRNA-Lys-TTT-15-1	0.288322	1.93736	0.788323	0.434891	0.99619	-4.60869
tRNA-Glu-TTC-1-1	-0.173576	9.35817	-0.784126	0.437323	0.99619	-4.65757
tRNA-Gln-CTG-1-5	-0.227599	5.71912	-0.781125	0.439067	0.99619	-4.62268
tRNA-Glu-CTC-1-2	-0.239306	15.3356	-0.77384	0.443317	0.99619	-4.61543
tRNA-Gln-CTG-1-3	-0.198235	7.31628	-0.772945	0.443841	0.99619	-4.64326
tRNA-Pro-TGG-3-5	-0.124221	8.62093	-0.759711	0.451629	0.99619	-4.66156
tRNA-Met-CAT-1-1	0.336545	3.87692	0.755678	0.454018	0.99619	-4.61539
tRNA-Lys-CTT-9-1	0.298859	4.77187	0.74976	0.457537	0.99619	-4.61953
tRNA-Gln-CTG-1-2	-0.215392	5.65608	-0.748286	0.458416	0.99619	-4.62526
tRNA-Pro-AGG-2-5	0.11619	9.09184	0.746987	0.459192	0.99619	-4.66528
tRNA-Lys-CTT-5-1	0.170057	6.96702	0.742388	0.461943	0.99619	-4.64268
tRNA-Gln-CTG-1-4	-0.186252	7.25794	-0.740716	0.462946	0.99619	-4.64699
tRNA-Phe-GAA-10-1	0.256063	2.85351	0.730834	0.468898	0.99619	-4.6137
tRNA-Ile-AAT-8-1	-0.190733	4.28603	-0.730511	0.469093	0.99619	-4.61859
tRNA-Val-AAC-1-2	-0.0996023	9.44561	-0.727403	0.470975	0.99619	-4.66834
tRNA-Arg-TCT-1-1	0.202697	4.76788	0.726783	0.471351	0.99619	-4.62123
tRNA-Val-AAC-5-1	-0.115157	9.17202	-0.718808	0.4762	0.99619	-4.67017
tRNA-Glu-CTC-1-5	-0.222367	15.3499	-0.717428	0.477042	0.99619	-4.6192
tRNA-Pro-AGG-2-3	0.105086	7.94352	0.711217	0.480842	0.99619	-4.66327
tRNA-Leu-TAG-2-1	-0.157491	7.15082	-0.704562	0.484933	0.99619	-4.65025
tRNA-Pro-TGG-3-1	0.108345	9.06112	0.691889	0.492777	0.99619	-4.67482
tRNA-Val-CAC-1-6	-0.0924222	9.57866	-0.68205	0.498914	0.99619	-4.67549
tRNA-Gly-CCC-2-2	-0.120369	9.88758	-0.679904	0.500259	0.99619	-4.6741
tRNA-Ala-AGC-2-1	0.195737	3.10326	0.679779	0.500338	0.99619	-4.61714
tRNA-Gly-TCC-2-4	0.208764	5.60242	0.679116	0.500753	0.99619	-4.63084
tRNA-Pro-CGG-1-1	0.106725	7.87297	0.675925	0.502757	0.99619	-4.66751
tRNA-Pro-AGG-2-4	0.102454	7.90003	0.66851	0.50743	0.99619	-4.6691
tRNA-Leu-CAA-1-1	-0.097712	8.52054	-0.666558	0.508664	0.99619	-4.67629
tRNA-Pro-AGG-2-1	0.0997771	9.07295	0.663465	0.510622	0.99619	-4.67953
tRNA-Leu-TAA-2-1	0.301751	3.0292	0.658077	0.514044	0.99619	-4.6181
tRNA-Asn-GTT-3-2	-0.182821	5.42663	-0.654206	0.51651	0.99619	-4.63103
tRNA-Glu-CTC-1-4	-0.203491	15.3401	-0.649191	0.519714	0.99619	-4.62348
tRNA-Ser-AGA-2-4	-0.148623	9.70587	-0.645513	0.522071	0.99619	-4.67999
tRNA-Glu-TTC-1-2	-0.143835	9.3622	-0.643092	0.523625	0.99619	-4.68176
tRNA-Tyr-GTA-2-1	0.133784	7.04669	0.635542	0.528489	0.99619	-4.65687
tRNA-Glu-CTC-1-3	-0.197075	15.3728	-0.630041	0.532047	0.99619	-4.62446
tRNA-Val-TAC-2-1	-0.25195	5.39818	-0.62874	0.532891	0.99619	-4.63235
tRNA-Pro-AGG-2-6	0.0941533	9.0746	0.616527	0.540841	0.99619	-4.68683
tRNA-Gly-TCC-2-2	0.188141	5.60057	0.615554	0.541478	0.99619	-4.63575
tRNA-Asp-GTC-5-1	0.226114	4.70182	0.614686	0.542046	0.99619	-4.62861
tRNA-Leu-AAG-2-2	-0.125162	9.22582	-0.612018	0.543792	0.99619	-4.68617
tRNA-Lys-CTT-11-1	0.174488	5.27015	0.605293	0.548209	0.99619	-4.63313
tRNA-Ser-AGA-2-1	-0.147119	9.73231	-0.605242	0.548243	0.99619	-4.68581
tRNA-Met-CAT-6-1	0.292085	3.72576	0.602759	0.549878	0.99619	-4.62363
tRNA-Val-CAC-1-2	-0.0816386	9.46855	-0.596682	0.553891	0.99619	-4.6892
tRNA-Glu-TTC-6-1	-0.222896	2.27643	-0.595723	0.554526	0.99619	-4.61826
tRNA-Asp-GTC-2-9	-0.081823	7.85147	-0.590021	0.558307	0.99619	-4.67896
tRNA-Ala-AGC-1-1	0.248249	3.61803	0.584777	0.561796	0.99619	-4.62402
tRNA-Val-AAC-1-3	-0.0793071	9.45189	-0.583747	0.562482	0.99619	-4.69111
tRNA-Gln-TTG-3-1	0.185286	6.60707	0.580326	0.564765	0.99619	-4.65419
tRNA-Asn-GTT-18-1	-0.216211	3.32729	-0.555011	0.581802	0.99619	-4.6241
tRNA-Lys-TTT-2-1	-0.127768	4.66821	-0.547463	0.58693	0.99619	-4.6317
tRNA-Thr-AGT-1-1	-0.246811	2.86591	-0.544023	0.589273	0.99619	-4.62269
tRNA-His-GTG-1-5	-0.109438	7.86101	-0.541991	0.59066	0.99619	-4.68502
tRNA-Gly-GCC-5-1	0.215015	14.1199	0.534704	0.595646	0.99619	-4.6361
tRNA-Arg-TCT-4-1	0.173253	3.66127	0.534703	0.595647	0.99619	-4.62662
tRNA-Gln-TTG-3-3	0.172821	6.64606	0.531749	0.597673	0.99619	-4.65927
tRNA-Val-AAC-1-1	-0.0719221	9.56906	-0.524085	0.602947	0.99619	-4.69854
tRNA-Asn-GTT-3-1	-0.145039	5.43177	-0.523008	0.60369	0.99619	-4.63998
tRNA-Asn-GTT-2-3	-0.141064	5.29063	-0.518177	0.607027	0.99619	-4.63896
tRNA-Ile-AAT-5-5	-0.123677	4.62578	-0.517631	0.607405	0.99619	-4.63305
tRNA-Ile-AAT-5-4	-0.122395	4.63039	-0.514626	0.609485	0.99619	-4.63325
tRNA-Gly-TCC-4-1	0.165863	4.14399	0.51403	0.609898	0.99619	-4.63023
tRNA-Pro-TGG-1-1	-0.0979769	7.763	-0.502417	0.617972	0.99619	-4.68732
tRNA-Gln-TTG-3-2	0.159357	6.62604	0.495489	0.622812	0.99619	-4.66183
tRNA-Glu-CTC-1-7	-0.154454	15.372	-0.493301	0.624344	0.99619	-4.63148
tRNA-Lys-CTT-12-1	0.226452	2.46695	0.486442	0.629158	0.99619	-4.62324
tRNA-Gly-TCC-1-1	0.155098	5.34213	0.48485	0.630277	0.99619	-4.6413
tRNA-Ser-TGA-4-1	0.138398	10.5643	0.483959	0.630904	0.99619	-4.69078
tRNA-Leu-CAA-2-1	-0.0730984	8.38585	-0.475937	0.636562	0.99619	-4.70081
tRNA-Gly-CCC-7-1	0.185991	2.29055	0.473931	0.637979	0.99619	-4.62307
tRNA-Pro-AGG-1-1	-0.0731181	8.47085	-0.468349	0.641932	0.99619	-4.70318
tRNA-Gly-TCC-3-1	0.179061	4.56581	0.467391	0.642612	0.99619	-4.63524
tRNA-Arg-CCG-2-1	0.116799	6.15903	0.463379	0.645461	0.99619	-4.6548
tRNA-Ala-AGC-4-1	0.0863481	8.17663	0.453133	0.652762	0.99619	-4.70086
tRNA-Ser-AGA-2-2	-0.106017	9.72679	-0.450594	0.654577	0.99619	-4.70532
tRNA-His-GTG-1-6	-0.0897292	8.11363	-0.450149	0.654895	0.99619	-4.70024
tRNA-Gly-CCC-2-1	-0.0800212	9.85758	-0.448101	0.65636	0.99619	-4.70546
tRNA-Glu-TTC-2-1	-0.221509	12.5692	-0.448064	0.656523	0.99619	-4.65763
tRNA-Val-CAC-1-4	-0.0570221	9.72552	-0.446917	0.657208	0.99619	-4.70661
tRNA-Gly-CCC-1-2	0.178	14.0794	0.44295	0.660052	0.99619	-4.64119
tRNA-Val-AAC-4-1	-0.065568	11.3464	-0.442896	0.660091	0.99619	-4.67836
tRNA-Ala-AGC-8-2	0.139974	5.76512	0.439709	0.66238	0.99619	-4.64961
tRNA-Thr-TGT-5-1	-0.138336	3.24482	-0.434489	0.666135	0.99619	-4.62827
tRNA-Ile-AAT-5-1	-0.104141	4.61506	-0.431905	0.667998	0.99619	-4.63704
tRNA-Asp-GTC-3-1	-0.0636748	7.75458	-0.431818	0.668061	0.99619	-4.69455
tRNA-Leu-CAG-1-6	-0.0842586	9.36125	-0.431062	0.668606	0.99619	-4.70868
tRNA-Ile-AAT-2-1	-0.107366	4.50392	-0.430478	0.669027	0.99619	-4.63621
tRNA-Glu-TTC-2-2	-0.217785	12.5069	-0.429681	0.669732	0.99619	-4.65971
tRNA-Pro-CGG-1-3	0.0659941	9.11483	0.428994	0.670098	0.99619	-4.71087
tRNA-Lys-TTT-4-1	-0.117392	5.10642	-0.425506	0.672619	0.99619	-4.64139
tRNA-SeC-TCA-1-1	-0.0940592	8.64354	-0.411371	0.682871	0.99619	-4.71061
tRNA-Gly-CCC-4-1	0.11707	5.38826	0.41103	0.683119	0.99619	-4.64621
tRNA-Asn-GTT-7-1	-0.160107	2.91799	-0.403683	0.688474	0.99619	-4.62769
tRNA-Lys-TTT-6-1	-0.124085	5.01909	-0.401168	0.69031	0.99619	-4.64161
tRNA-Glu-TTC-4-1	-0.11304	8.43657	-0.399599	0.691457	0.99619	-4.70993
tRNA-Gly-GCC-2-1	0.133358	15.4434	0.398507	0.692255	0.99619	-4.63483
tRNA-Ser-AGA-2-5	0.112412	10.6735	0.39083	0.697879	0.99619	-4.69783
tRNA-Pro-TGG-3-2	0.0581741	7.9598	0.388335	0.699711	0.99619	-4.70307
tRNA-Thr-TGT-4-1	-0.115155	4.65814	-0.37969	0.70607	0.99619	-4.6394
tRNA-Ile-AAT-7-2	-0.0970399	4.45486	-0.375389	0.709242	0.99619	-4.63803
tRNA-Gly-GCC-3-1	0.13653	15.2754	0.369723	0.713429	0.99619	-4.63678
tRNA-Ser-CGA-1-1	-0.117714	4.13989	-0.367274	0.71524	0.99619	-4.6358
tRNA-Val-CAC-3-1	0.056016	8.58095	0.367183	0.715308	0.99619	-4.71449
tRNA-Leu-CAG-2-2	-0.0702085	9.33385	-0.364626	0.717202	0.99619	-4.7153
tRNA-Gly-GCC-2-4	0.125704	15.4077	0.357242	0.722682	0.99619	-4.6364
tRNA-Leu-AAG-1-3	-0.0643454	8.59356	-0.35623	0.723434	0.99619	-4.71433
tRNA-Asp-GTC-2-10	-0.0487623	7.85565	-0.354356	0.724827	0.99619	-4.70363
tRNA-Glu-TTC-8-1	-0.108379	8.26278	-0.348993	0.728821	0.99619	-4.71182
tRNA-Cys-GCA-24-1	-0.140389	3.01559	-0.348626	0.729095	0.99619	-4.62977
tRNA-Ala-AGC-8-1	0.109828	5.75344	0.348278	0.729354	0.99619	-4.65391
tRNA-Pro-TGG-3-4	0.0556995	9.46637	0.347125	0.730213	0.99619	-4.71808
tRNA-Leu-CAA-6-1	-0.0610347	8.84481	-0.345275	0.731594	0.99619	-4.71696
tRNA-Glu-TTC-10-1	0.110418	4.3033	0.344174	0.732416	0.99619	-4.63798
tRNA-Pro-TGG-2-1	-0.0588492	9.12184	-0.344039	0.732517	0.99619	-4.71879
tRNA-Glu-CTC-3-1	0.12903	2.73584	0.342129	0.733943	0.99619	-4.62875
tRNA-Lys-CTT-6-1	-0.0978343	6.17769	-0.340946	0.734827	0.99619	-4.66108
tRNA-Glu-TTC-4-2	-0.0957821	8.42701	-0.340321	0.735294	0.99619	-4.71507
tRNA-Ile-AAT-4-1	-0.0705002	5.8047	-0.338229	0.736859	0.99619	-4.65435
tRNA-Ala-CGC-3-1	0.0645489	7.26608	0.337233	0.737604	0.99619	-4.68956
tRNA-Ile-AAT-3-1	-0.0723944	5.58432	-0.332758	0.740956	0.99619	-4.65144
tRNA-Leu-TAG-3-1	-0.066637	6.21339	-0.331136	0.742172	0.99619	-4.66328
tRNA-Val-CAC-2-1	0.0768753	9.04965	0.326292	0.745808	0.99619	-4.72016
tRNA-Leu-TAG-1-1	-0.0609003	8.5501	-0.324081	0.74747	0.99619	-4.71656
tRNA-Sup-TTA-1-1	-0.0984184	4.20702	-0.324071	0.747477	0.99619	-4.63772
tRNA-Glu-TTC-3-1	-0.0995708	8.23975	-0.322613	0.748573	0.99619	-4.71351
tRNA-Ile-AAT-7-1	0.0702294	5.6039	0.316917	0.752861	0.99619	-4.65244
tRNA-Ala-TGC-6-1	-0.114677	3.41911	-0.315398	0.754006	0.99619	-4.63296
tRNA-His-GTG-1-9	0.0726732	7.49053	0.312444	0.756234	0.99619	-4.6974
tRNA-Gly-CCC-1-1	0.113366	15.2528	0.311664	0.756823	0.99619	-4.63881
tRNA-Leu-CAA-3-1	-0.0473652	8.39013	-0.31061	0.757618	0.99619	-4.7163
tRNA-Ala-TGC-3-2	0.0584396	8.02729	0.309559	0.758412	0.99619	-4.71079
tRNA-Und-NNN-3-1	-0.103872	7.40882	-0.304537	0.762208	0.99619	-4.69479
tRNA-Asp-GTC-2-1	-0.0431326	7.86079	-0.304068	0.762563	0.99619	-4.70744
tRNA-Leu-AAG-3-1	-0.0569171	8.06122	-0.301833	0.764254	0.99619	-4.71154
tRNA-Und-NNN-4-1	-0.136027	6.88304	-0.300596	0.765279	0.99619	-4.6806
tRNA-Gln-CTG-2-1	-0.0807119	7.01998	-0.295272	0.769227	0.99619	-4.68453
tRNA-Ser-AGA-2-3	-0.0743979	9.72499	-0.294077	0.770133	0.99619	-4.71956
tRNA-Gln-CTG-4-1	-0.0804461	7.02426	-0.290222	0.77306	0.99619	-4.68494
tRNA-Val-CAC-1-5	0.037645	11.6034	0.289307	0.773756	0.99619	-4.68217
tRNA-Ala-AGC-22-1	0.0809641	6.15625	0.286156	0.776152	0.99619	-4.66366
tRNA-Gly-GCC-2-5	0.106606	14.3914	0.281978	0.779331	0.99619	-4.64497
tRNA-Leu-AAG-1-1	-0.0519358	8.54673	-0.276285	0.783671	0.99619	-4.71996
tRNA-Ile-AAT-5-2	-0.0553324	5.79036	-0.272723	0.786389	0.99619	-4.65675
tRNA-Asn-GTT-2-4	-0.0756143	5.25182	-0.271672	0.787192	0.99619	-4.64963
tRNA-Asn-GTT-2-1	-0.090203	4.34079	-0.266649	0.791031	0.99619	-4.64047
tRNA-Val-TAC-1-1	-0.098402	5.63279	-0.266605	0.791065	0.99619	-4.65436
tRNA-Ala-CGC-4-1	0.099245	1.65327	0.266161	0.791405	0.99619	-4.62634
tRNA-Val-TAC-1-2	-0.0963406	5.65434	-0.261674	0.794839	0.99619	-4.65479
tRNA-Arg-TCT-2-1	0.125278	4.96629	0.252943	0.801534	0.99619	-4.64668
tRNA-Lys-CTT-4-1	0.0526365	7.59009	0.251952	0.802294	0.99619	-4.7034
tRNA-Ile-AAT-5-3	-0.0505137	5.81119	-0.246453	0.80652	0.99619	-4.65794
tRNA-Val-CAC-6-1	-0.0561304	4.49434	-0.242167	0.809817	0.99619	-4.64235
tRNA-Asn-GTT-2-2	-0.064657	5.23791	-0.240211	0.811323	0.99619	-4.65035
tRNA-Ala-AGC-3-1	-0.0742928	4.95102	-0.234803	0.815492	0.99619	-4.64674
tRNA-Ser-AGA-1-1	-0.0708927	10.662	-0.229443	0.819627	0.99619	-4.70932
tRNA-SeC-TCA-2-1	-0.10537	4.91032	-0.229305	0.819734	0.99619	-4.6465
tRNA-Asp-GTC-2-6	0.0399812	5.69241	0.227606	0.821046	0.99619	-4.65664
tRNA-Asp-GTC-2-3	-0.0302982	7.84743	-0.221536	0.825738	0.99619	-4.71197
tRNA-Asp-GTC-2-4	-0.0291931	7.86001	-0.210026	0.834653	0.99619	-4.71283
tRNA-Gly-GCC-2-2	0.0729964	15.3601	0.20571	0.838001	0.99619	-4.64069
tRNA-Ile-AAT-11-1	-0.0865828	3.17365	-0.198154	0.843871	0.99619	-4.6338
tRNA-Asn-GTT-4-1	0.0773332	3.04433	0.194046	0.847066	0.99619	-4.63327
tRNA-Gly-CCC-3-1	-0.0729786	5.29169	-0.191162	0.849311	0.99619	-4.65165
tRNA-Ser-AGA-4-1	-0.0575698	10.5494	-0.18914	0.850885	0.99619	-4.71371
tRNA-Val-AAC-2-1	0.0235747	9.34244	0.18273	0.85588	0.99619	-4.72896
tRNA-Asp-GTC-2-7	0.032656	5.68722	0.181392	0.856924	0.99619	-4.65771
tRNA-Gly-GCC-2-6	0.0698646	14.399	0.178554	0.859138	0.99619	-4.64715
tRNA-His-GTG-1-3	0.0421042	7.48562	0.17653	0.860718	0.99619	-4.70397
tRNA-His-GTG-1-2	0.0415474	7.48261	0.176456	0.860775	0.99619	-4.7039
tRNA-Ala-TGC-1-1	-0.0385254	5.92464	-0.169952	0.865856	0.99619	-4.66227
tRNA-Val-CAC-1-1	-0.021636	11.4312	-0.165379	0.869431	0.99619	-4.69178
tRNA-Ala-CGC-2-1	0.0304179	8.0177	0.163288	0.871067	0.99619	-4.7185
tRNA-Asp-GTC-2-2	-0.0219963	7.8478	-0.154684	0.877804	0.99619	-4.7148
tRNA-Asn-GTT-2-5	-0.039196	5.3225	-0.150538	0.881053	0.99619	-4.65345
tRNA-Lys-CTT-1-2	0.0308762	7.62969	0.148311	0.8828	0.99619	-4.70883
tRNA-Asn-GTT-2-6	0.0496963	4.29114	0.146138	0.884505	0.99619	-4.64251
tRNA-Pro-AGG-3-1	0.0230534	6.44425	0.144676	0.885652	0.99619	-4.67487
tRNA-Ala-AGC-9-1	0.0502552	5.7173	0.14316	0.886842	0.99619	-4.65918
tRNA-Asp-GTC-2-5	-0.0201981	7.84875	-0.14236	0.88747	0.99619	-4.71521
tRNA-Ser-TGA-3-1	0.0406572	10.6517	0.139301	0.889872	0.99619	-4.71291
tRNA-Ala-AGC-9-2	0.0373402	6.18396	0.132008	0.895602	0.99619	-4.66862
tRNA-Glu-TTC-9-1	0.0632768	8.40805	0.129471	0.897661	0.99619	-4.72096
tRNA-Asp-GTC-2-8	0.0226611	5.69335	0.12595	0.900367	0.99619	-4.65885
tRNA-Leu-CAG-chr9-7	0.021566	8.2955	0.12498	0.90113	0.99619	-4.72452
tRNA-His-GTG-1-7	-0.0246054	7.81124	-0.122748	0.902886	0.99619	-4.71471
tRNA-Gly-GCC-4-1	0.0568811	5.63317	0.1223	0.903239	0.99619	-4.65937
tRNA-Ala-TGC-2-1	0.0239331	7.23464	0.121187	0.904115	0.99619	-4.69804
tRNA-His-GTG-1-8	-0.0239718	7.80722	-0.119504	0.90544	0.99619	-4.7147
tRNA-Val-TAC-4-1	0.0355285	2.72835	0.110009	0.912921	0.99619	-4.63245
tRNA-Lys-CTT-chr15-5	0.0323482	4.23849	0.10784	0.914631	0.99619	-4.64247
tRNA-His-GTG-1-1	-0.0210643	7.79908	-0.106228	0.915902	0.99619	-4.71481
tRNA-Gly-CCC-chr1-18	-0.0472517	4.93902	-0.104222	0.917485	0.99619	-4.6493
tRNA-Arg-TCT-3-2	0.0499541	5.3349	0.104087	0.917591	0.99619	-4.65394
tRNA-Ala-TGC-4-1	0.0224145	7.01965	0.103515	0.918042	0.99619	-4.69174
tRNA-Ser-TGA-2-1	-0.028793	9.73309	-0.100653	0.9203	0.99619	-4.72847
tRNA-Leu-TAA-1-1	0.0320225	5.35985	0.097932	0.922448	0.99619	-4.655
tRNA-Arg-TCT-3-1	0.0417722	5.79571	0.0944087	0.925229	0.99619	-4.66144
tRNA-Asn-GTT-6-1	-0.0262926	5.17673	-0.0903626	0.928424	0.99619	-4.65257
tRNA-Ile-AAT-1-1	-0.0204519	4.57356	-0.0862202	0.931697	0.99619	-4.64559
tRNA-Asp-GTC-2-11	-0.0121704	7.85347	-0.0853723	0.932367	0.99619	-4.7168
tRNA-Lys-CTT-chr7-30	0.0204895	5.36213	0.0762776	0.939557	0.998606	-4.65469
tRNA-Gly-CCC-chr1-15	-0.0331105	4.92904	-0.0736296	0.941651	0.998606	-4.64954
tRNA-Gln-TTG-2-1	0.0263219	4.88607	0.0654427	0.948129	0.998606	-4.649
tRNA-Ile-AAT-6-1	0.0135502	5.74959	0.0628646	0.95017	0.998606	-4.66057
tRNA-Ala-AGC-11-1	0.0162779	6.32215	0.0619857	0.950865	0.998606	-4.67296
tRNA-Gln-CTG-4-2	-0.0152239	5.43132	-0.0543088	0.956944	0.998606	-4.65615
tRNA-Val-CAC-5-1	-0.00570188	11.4745	-0.0426715	0.966164	0.998606	-4.69298
tRNA-Gln-CTG-3-2	-0.0115478	5.43546	-0.0407472	0.967689	0.998606	-4.65623
tRNA-Ser-CGA-4-1	-0.0137962	4.17014	-0.0381915	0.969714	0.998606	-4.64235
tRNA-Ala-CGC-1-1	0.00704846	7.26375	0.0376041	0.97018	0.998606	-4.70021
tRNA-Asn-GTT-1-1	0.010822	4.04909	0.0307045	0.975649	0.998606	-4.64162
tRNA-Lys-TTT-13-1	-0.00939394	4.35621	-0.0268697	0.97869	0.998606	-4.64379
tRNA-Gly-GCC-2-3	0.00832939	15.3573	0.023575	0.981302	0.998606	-4.64275
tRNA-Ser-GCT-6-1	0.00697789	5.28648	0.0235564	0.981317	0.998606	-4.65522
tRNA-Ser-AGA-2-6	0.00583998	10.601	0.0204013	0.983819	0.998606	-4.71645
tRNA-Lys-CTT-1-1	0.00343122	8.04607	0.0184107	0.985398	0.998606	-4.72124
tRNA-Ser-AGA-3-1	-0.00401861	9.74314	-0.0140144	0.988884	0.998606	-4.72965
tRNA-Gln-TTG-1-1	0.00456344	5.79253	0.0130041	0.989685	0.998606	-4.66238
tRNA-Gly-CCC-6-1	0.00490996	7.97674	0.0100015	0.992072	0.998606	-4.71494
tRNA-Ala-TGC-3-1	-0.00202518	7.1086	-0.00954322	0.99243	0.998606	-4.69535
tRNA-His-GTG-1-4	0.00156707	7.79602	0.0078682	0.993759	0.998606	-4.71607
tRNA-Val-CAC-8-1	-0.0025849	7.9901	-0.00526747	0.995824	0.998606	-4.71505
tRNA-Gln-CTG-3-1	0.000419016	5.4404	0.00148739	0.99882	0.99882	-4.65637

## Sheet:  Sarc tRFs
Supplementary table S9: Sarcopenia associated tRFs
	logFC	AveExpr	t	P.Value	adj.P.Val	B
tRF-16-3JWB61B	-1.35983	8.49851	-2.22641	0.0308706	0.979184	-4.53885
tRF-28-P4R8YP9LOND5	1.2989	12.5946	2.19974	0.0328329	0.979184	-4.48614
tRF-31-P4R8YP9LON4VD	1.13507	12.666	2.05584	0.0454372	0.979184	-4.49977
tRF-29-PSQP4PW3FJFL	-0.773142	10.817	-1.9201	0.0609923	0.979184	-4.54294
tRF-32-PS5P4PW3FJHP1	0.985902	9.9348	1.59362	0.117797	0.979184	-4.56911
tRF-30-1HPSR9O9337K	0.951386	10.7932	1.48997	0.142986	0.979184	-4.57058
tRF-32-6SXMSL73VL4YK	0.475247	10.6417	1.46242	0.150352	0.979184	-4.57313
tRF-30-P4R8YP9LON4V	0.840853	15.168	1.43891	0.157109	0.979184	-4.55399
tRF-23-79MP9P9NDE	-0.39242	10.3569	-1.33654	0.187876	0.979184	-4.58109
tRF-23-79MP9P9MDD	-0.43127	12.1399	-1.2586	0.214457	0.979184	-4.57956
tRF-23-79MP9PMNDD	0.594229	9.53149	1.25103	0.217182	0.979184	-4.58634
tRF-19-5BF9000W	-0.892239	12.2508	-1.20771	0.233479	0.979184	-4.58282
tRF-17-08Q2B52	-0.590687	9.95552	-1.11204	0.271837	0.979184	-4.59141
tRF-35-87R8WP9N1EWJQ7	-0.470176	10.9947	-1.04427	0.301759	0.979184	-4.59363
tRF-30-86J8WPMN1E8Y	-0.418517	13.5143	-1.02498	0.310678	0.979184	-4.59469
tRF-25-86J8WPMN1E	-0.542423	10.0396	-1.0038	0.320673	0.979184	-4.59531
tRF-18-S3M83004	-0.316668	13.7567	-0.998066	0.323413	0.979184	-4.59673
tRF-27-86J8WPMN1E5	-0.493744	10.9511	-0.971583	0.336285	0.979184	-4.59687
tRF-20-Q1Q89P9L	-0.577303	11.2995	-0.967698	0.338202	0.979184	-4.59719
tRF-16-Q1Q89PE	-0.498125	9.71201	-0.929412	0.357476	0.979184	-4.59782
tRF-25-Q99P9P9NH5	0.383468	12.6457	0.916086	0.364349	0.979184	-4.6014
tRF-31-86J8WPMN1E8Y0	-0.336094	14.309	-0.894765	0.375521	0.979184	-4.60449
tRF-16-RPM830E	-0.327361	10.0825	-0.863781	0.392142	0.979184	-4.6
tRF-23-Q99P9P9NDD	0.455226	12.1045	0.842086	0.404051	0.979184	-4.60438
tRF-31-PW5SVP9N15WV0	0.486704	8.79434	0.826358	0.412822	0.979184	-4.60031
tRF-32-PSQP4PW3FJI01	0.457095	11.7125	0.788922	0.434162	0.979184	-4.60593
tRF-16-489B3RB	-0.262101	14.6189	-0.737339	0.464621	0.979184	-4.61509
tRF-23-79M89P9NDD	-0.384402	7.07605	-0.736754	0.464974	0.979184	-4.60269
tRF-18-H9R8B7D2	-0.420315	9.90916	-0.735213	0.465902	0.979184	-4.60362
tRF-16-08Q2B5D	0.388938	9.09275	0.728221	0.47013	0.979184	-4.60282
tRF-34-6SXMSL73VL4YHE	0.338716	9.35831	0.720626	0.474747	0.979184	-4.60306
tRF-31-86V8WPMN1E8Y0	0.273515	11.5999	0.704917	0.484378	0.979184	-4.60893
tRF-26-86V8WPMN1EE	-0.176574	13.1976	-0.601166	0.550649	0.979184	-4.61884
tRF-29-86V8WPMN1EJ3	-0.172794	12.8715	-0.567488	0.573113	0.979184	-4.6191
tRF-30-PER8YP9LON4V	0.252412	11.7421	0.553438	0.582615	0.979184	-4.61469
tRF-17-ME6KM8N	0.339471	9.85163	0.533663	0.596117	0.979184	-4.60778
tRF-16-W9RKM80	-0.339627	9.5582	-0.520452	0.605218	0.979184	-4.60753
tRF-30-86V8WPMN1E8Y	-0.304574	9.87237	-0.509204	0.613017	0.979184	-4.60821
tRF-33-87R8WP9N1EWJDW	-0.163445	14.9827	-0.508172	0.613735	0.979184	-4.62757
tRF-32-87R8WP9N1EWJM	0.186287	15.5851	0.440753	0.661434	0.979184	-4.63161
tRF-32-87R8WP9I1EWJM	0.253418	8.00502	0.424775	0.67296	0.979184	-4.60822
tRF-16-MBQ4NKD	-0.182156	11.7728	-0.41291	0.68157	0.979184	-4.61832
tRF-28-86J8WPMN1E0J	-0.135549	15.1332	-0.404838	0.687453	0.979184	-4.63186
tRF-28-79MP9PMNH5DE	-0.252513	9.05042	-0.402203	0.689378	0.979184	-4.60865
tRF-20-79MP9PMN	-0.306725	9.33431	-0.399417	0.691415	0.979184	-4.60899
tRF-30-PIR8YP9LON4V	0.195581	10.8689	0.397478	0.692834	0.979184	-4.61416
tRF-25-PIR8YP9LON	-0.165853	11.0229	-0.39024	0.698141	0.979184	-4.61486
tRF-31-87R8WP9N1EWJ0	0.108171	15.2556	0.384697	0.702216	0.979184	-4.63292
tRF-33-86J8WPMN1E8Y0E	-0.17684	9.38882	-0.358318	0.721727	0.979184	-4.60934
tRF-33-87R8WP9I1EWJDW	0.189812	9.92829	0.331364	0.741859	0.979184	-4.61095
tRF-16-S3M830E	-0.0953328	13.6437	-0.318872	0.751252	0.979184	-4.63019
tRF-25-PLR8YP9LON	-0.132517	11.3051	-0.310599	0.757493	0.979184	-4.61755
tRF-18-MBQ4NKDJ	0.166003	10.3165	0.250847	0.803038	0.979184	-4.61318
tRF-16-RPM830D	0.0787434	14.4437	0.245925	0.806823	0.979184	-4.63441
tRF-17-WS72092	-0.136652	10.0308	-0.237777	0.813099	0.979184	-4.61216
tRF-28-PIR8YP9LOND5	0.0886978	10.2259	0.206987	0.836924	0.979184	-4.61394
tRF-25-PER8YP9LON	-0.0883495	12.0643	-0.206935	0.836964	0.979184	-4.62385
tRF-28-PER8YP9LOND5	0.0719903	11.1425	0.173961	0.862652	0.979184	-4.61839
tRF-17-Q1Q89PP	-0.0429494	12.6866	-0.153566	0.878616	0.979184	-4.6284
tRF-17-W9RKM8N	-0.0878979	10.274	-0.148932	0.882251	0.979184	-4.61388
tRF-27-Q1Q89P9L842	-0.0524216	11.6624	-0.139114	0.889961	0.979184	-4.62173
tRF-26-PS5P4PW3FJB	-0.0537971	11.0179	-0.13552	0.892785	0.979184	-4.61783
tRF-28-86V8WPMN1E0J	0.0388288	12.1406	0.104811	0.916977	0.980802	-4.62504
tRF-16-0P5830E	0.0537859	10.5588	0.0970447	0.923108	0.980802	-4.61537
tRF-34-87R8WP9N1EWJI5	-0.0200809	11.7483	-0.0620241	0.950809	0.98568	-4.6228
tRF-29-86J8WPMN1EJ3	-0.0178375	16.4789	-0.0546025	0.956689	0.98568	-4.64158
tRF-25-PS5P4PW3FJ	0.0170313	10.0369	0.0296305	0.976489	0.991063	-4.61338
tRF-26-86J8WPMN1EE	0.000732115	16.2359	0.00228801	0.998184	0.998184	-4.64138

## Sheet: Sarc piRNAs
Supplementary table S10: Sarcopenia associated piRNAs
	logFC	AveExpr	t	P.Value	adj.P.Val	B
hsa-piR-29608	-1.45739	0.0731412	-2.5721	0.0136441	0.998088	-4.45881
hsa-piR-10750	-0.715404	2.6061	-2.48144	0.0170442	0.998088	-4.46448
hsa-piR-2139	-1.01463	1.26043	-2.33406	0.0243312	0.998088	-4.48516
hsa-piR-19735	-0.992179	2.15265	-2.13512	0.0384865	0.998088	-4.50407
hsa-piR-21284	1.0214	0.947313	2.08533	0.0430064	0.998088	-4.51092
hsa-piR-10749	-0.645154	2.52795	-2.04634	0.0468266	0.998088	-4.51183
hsa-piR-32957	-0.463322	6.55938	-1.84519	0.0718571	0.998088	-4.49465
hsa-piR-18631	1.21856	0.523295	1.84067	0.0725725	0.998088	-4.53402
hsa-piR-5971	-0.342162	8.76528	-1.76683	0.0843066	0.998088	-4.48692
hsa-piR-5972	-0.342162	8.76528	-1.76683	0.0843066	0.998088	-4.48692
hsa-piR-18867	-0.502319	4.89314	-1.69405	0.0974402	0.998088	-4.53176
hsa-piR-10942	0.440466	6.93965	1.67593	0.100961	0.998088	-4.51513
hsa-piR-22401	0.537273	0.986979	1.64308	0.107611	0.998088	-4.55131
hsa-piR-23581	-0.581877	1.25528	-1.54514	0.129591	0.998088	-4.55919
hsa-piR-3381	-0.456626	3.86632	-1.51891	0.136055	0.998088	-4.55604
hsa-piR-25921	-0.409449	0.402354	-1.49565	0.142001	0.998088	-4.56302
hsa-piR-20171	1.07421	3.15128	1.4948	0.142266	0.998088	-4.56023
hsa-piR-32501	-0.668735	0.175528	-1.45408	0.15318	0.998088	-4.56612
hsa-piR-3411	-0.529122	3.6856	-1.44137	0.156675	0.998088	-4.56345
hsa-piR-13522	-0.553283	-0.186736	-1.41652	0.163779	0.998088	-4.56886
hsa-piR-31082	0.765653	0.684357	1.41354	0.16469	0.998088	-4.5693
hsa-piR-32972	0.368118	8.84073	1.39446	0.170293	0.998088	-4.54727
hsa-piR-32994	0.287269	8.2299	1.37566	0.176002	0.998088	-4.55164
hsa-piR-33044	0.604925	-0.0385762	1.28918	0.204223	0.998088	-4.57805
hsa-piR-17740	-0.659023	0.190217	-1.27737	0.208323	0.998088	-4.57886
hsa-piR-23020	-0.966986	3.87453	-1.27424	0.209417	0.998088	-4.57671
hsa-piR-32185	-0.966986	3.87453	-1.27424	0.209417	0.998088	-4.57671
hsa-piR-32194	-0.966986	3.87453	-1.27424	0.209417	0.998088	-4.57671
hsa-piR-32234	-0.966986	3.87453	-1.27424	0.209417	0.998088	-4.57671
hsa-piR-32237	-0.966986	3.87453	-1.27424	0.209417	0.998088	-4.57671
hsa-piR-14887	0.578407	0.571501	1.25508	0.216224	0.998088	-4.58041
hsa-piR-22056	0.578407	0.571501	1.25508	0.216224	0.998088	-4.58041
hsa-piR-25768	0.578407	0.571501	1.25508	0.216224	0.998088	-4.58041
hsa-piR-6327	0.578407	0.571501	1.25508	0.216224	0.998088	-4.58041
hsa-piR-6642	0.578407	0.571501	1.25508	0.216224	0.998088	-4.58041
hsa-piR-6643	0.578407	0.571501	1.25508	0.216224	0.998088	-4.58041
hsa-piR-2152	-0.611905	-0.492521	-1.24845	0.218616	0.998088	-4.58072
hsa-piR-31039	0.241862	8.16715	1.23986	0.221705	0.998088	-4.57006
hsa-piR-31040	0.241862	8.16715	1.23986	0.221705	0.998088	-4.57006
hsa-piR-28269	0.72533	2.41809	1.23508	0.223502	0.998088	-4.58131
hsa-piR-28270	0.72533	2.41809	1.23508	0.223502	0.998088	-4.58131
hsa-piR-28271	0.72533	2.41809	1.23508	0.223502	0.998088	-4.58131
hsa-piR-30603	-0.464687	6.93507	-1.23312	0.224227	0.998088	-4.57334
hsa-piR-17912	-0.744518	-0.284305	-1.23149	0.224827	0.998088	-4.58188
hsa-piR-1961	0.404104	9.63534	1.21906	0.229462	0.998088	-4.57097
hsa-piR-32298	0.464852	1.80789	1.1954	0.23844	0.998088	-4.58424
hsa-piR-26918	-0.303467	4.41977	-1.17445	0.246636	0.998088	-4.5836
hsa-piR-10735	-0.339512	0.351103	-1.16675	0.2497	0.998088	-4.58612
hsa-piR-27435	0.279904	8.44026	1.1647	0.25052	0.998088	-4.57924
hsa-piR-23444	0.27815	7.99929	1.16191	0.251637	0.998088	-4.57995
hsa-piR-18632	0.622309	1.4605	1.14506	0.258516	0.998088	-4.58747
hsa-piR-32186	-0.705403	8.78295	-1.13853	0.261199	0.998088	-4.58229
hsa-piR-26339	0.492129	1.54184	1.1319	0.263944	0.998088	-4.58827
hsa-piR-26340	0.492129	1.54184	1.1319	0.263944	0.998088	-4.58827
hsa-piR-26543	0.492129	1.54184	1.1319	0.263944	0.998088	-4.58827
hsa-piR-27711	0.492129	1.54184	1.1319	0.263944	0.998088	-4.58827
hsa-piR-28695	0.492129	1.54184	1.1319	0.263944	0.998088	-4.58827
hsa-piR-32534	0.492129	1.54184	1.1319	0.263944	0.998088	-4.58827
hsa-piR-9531	0.492129	1.54184	1.1319	0.263944	0.998088	-4.58827
hsa-piR-23137	0.270073	8.4299	1.12567	0.266506	0.998088	-4.584
hsa-piR-27433	0.26829	8.4353	1.12322	0.267534	0.998088	-4.58429
hsa-piR-27434	0.26829	8.4353	1.12322	0.267534	0.998088	-4.58429
hsa-piR-27429	-0.240274	6.15088	-1.12252	0.26783	0.998088	-4.58603
hsa-piR-33043	-0.618839	3.25406	-1.11417	0.271393	0.998088	-4.58892
hsa-piR-32166	-0.631519	8.59468	-1.11068	0.272876	0.998088	-4.58576
hsa-piR-32178	-0.631519	8.59468	-1.11068	0.272876	0.998088	-4.58576
hsa-piR-32160	-0.648124	8.61841	-1.09755	0.278504	0.998088	-4.58731
hsa-piR-12654	0.453758	5.93154	1.0972	0.278657	0.998088	-4.58851
hsa-piR-32159	-0.668874	8.88254	-1.09711	0.278698	0.998088	-4.58729
hsa-piR-27432	0.255976	8.42948	1.08509	0.283889	0.998088	-4.58879
hsa-piR-6854	0.508228	2.83042	1.07556	0.288117	0.998088	-4.5915
hsa-piR-10194	-0.448335	2.71956	-1.07052	0.290355	0.998088	-4.59183
hsa-piR-6073	0.390148	-0.372297	1.06957	0.290742	0.998088	-4.59198
hsa-piR-23997	0.373337	6.09635	1.05506	0.297286	0.998088	-4.59227
hsa-piR-6693	0.374401	6.10561	1.05379	0.29786	0.998088	-4.59239
hsa-piR-20108	0.343299	2.19346	1.0532	0.298091	0.998088	-4.59291
hsa-piR-5970	-0.181639	11.455	-1.0511	0.299046	0.998088	-4.5932
hsa-piR-32158	-0.588246	8.41369	-1.0448	0.301952	0.998088	-4.59338
hsa-piR-32161	-0.588246	8.41369	-1.0448	0.301952	0.998088	-4.59338
hsa-piR-28400	0.722501	1.82452	1.04171	0.303366	0.998088	-4.59358
hsa-piR-5744	-0.487858	4.11551	-1.03607	0.305958	0.998088	-4.59387
hsa-piR-15181	-0.336272	5.75069	-1.03537	0.306249	0.998088	-4.59398
hsa-piR-1268	0.522697	0.329691	1.03531	0.306306	0.998088	-4.59395
hsa-piR-32952	0.377624	12.3636	1.02644	0.310419	0.998088	-4.59758
hsa-piR-29630	-0.465335	2.55747	-1.02585	0.310694	0.998088	-4.59449
hsa-piR-16538	-0.593644	0.639585	-1.02432	0.311408	0.998088	-4.59457
hsa-piR-24553	-0.178909	11.4366	-1.02168	0.312608	0.998088	-4.59731
hsa-piR-7011	0.420112	-0.412899	1.01825	0.31424	0.998088	-4.59491
hsa-piR-3293	-0.476887	0.214055	-1.0103	0.317999	0.998088	-4.59535
hsa-piR-20436	-0.368411	4.67755	-0.997365	0.324164	0.998088	-4.59662
hsa-piR-31222	0.363294	0.896593	0.996426	0.32458	0.998088	-4.5961
hsa-piR-20792	-0.31772	8.03021	-0.993034	0.326246	0.998088	-4.59885
hsa-piR-32279	0.53397	4.56207	0.986647	0.329332	0.998088	-4.59736
hsa-piR-15182	-0.330197	5.68195	-0.984484	0.33037	0.998088	-4.59811
hsa-piR-27485	-0.277473	4.07043	-0.983543	0.330805	0.998088	-4.5973
hsa-piR-32912	-0.277473	4.07043	-0.983543	0.330805	0.998088	-4.5973
hsa-piR-16539	-0.577026	0.47414	-0.975984	0.334528	0.998088	-4.59721
hsa-piR-27484	-0.275261	4.06918	-0.974114	0.335412	0.998088	-4.5979
hsa-piR-32590	0.528008	4.64666	0.961008	0.341918	0.998088	-4.59917
hsa-piR-11121	-0.470413	3.35706	-0.960457	0.342192	0.998088	-4.59841
hsa-piR-32657	0.524747	4.63221	0.958356	0.343238	0.998088	-4.59934
hsa-piR-11621	0.526677	4.66675	0.956313	0.344257	0.998088	-4.5995
hsa-piR-20111	0.496356	2.4659	0.953165	0.345831	0.998088	-4.59855
hsa-piR-32744	0.522555	4.65262	0.951893	0.346468	0.998088	-4.59979
hsa-piR-28258	-0.430412	4.07344	-0.949368	0.347736	0.998088	-4.59945
hsa-piR-32212	0.516413	4.62098	0.945015	0.349929	0.998088	-4.60023
hsa-piR-32723	0.797008	4.7142	0.94402	0.350431	0.998088	-4.6004
hsa-piR-32176	0.515822	4.64101	0.941615	0.351647	0.998088	-4.60047
hsa-piR-32180	0.515822	4.64101	0.941615	0.351647	0.998088	-4.60047
hsa-piR-12633	-0.338579	-0.444042	-0.940621	0.352118	0.998088	-4.59911
hsa-piR-32251	0.506765	4.52919	0.938693	0.353128	0.998088	-4.60056
hsa-piR-20370	-0.652049	0.190576	-0.925862	0.359682	0.998088	-4.59984
hsa-piR-5081	-0.302573	0.281478	-0.922252	0.361509	0.998088	-4.60001
hsa-piR-32157	-0.529791	8.95034	-0.922035	0.361652	0.998088	-4.60686
hsa-piR-21132	0.481233	0.969358	0.918963	0.363238	0.998088	-4.60016
hsa-piR-23709	0.445711	2.89814	0.897999	0.374184	0.998088	-4.60164
hsa-piR-32897	0.260713	11.035	0.897742	0.37432	0.998088	-4.61256
hsa-piR-33185	-0.272562	-0.155749	-0.873042	0.387457	0.998088	-4.60248
hsa-piR-6968	-0.269268	3.13979	-0.855765	0.396839	0.998088	-4.60395
hsa-piR-33031	-0.303534	13.3516	-0.853829	0.397928	0.998088	-4.62639
hsa-piR-21896	0.447639	0.277824	0.853304	0.398217	0.998088	-4.60338
hsa-piR-27764	0.447639	0.277824	0.853304	0.398217	0.998088	-4.60338
hsa-piR-32845	-0.49085	7.48872	-0.851536	0.399186	0.998088	-4.61154
hsa-piR-22269	0.372809	5.78076	0.842089	0.404395	0.998088	-4.60898
hsa-piR-14955	0.44236	0.284958	0.84143	0.40476	0.998088	-4.60394
hsa-piR-28255	0.232041	8.4925	0.833188	0.409318	0.998088	-4.61502
hsa-piR-32899	0.195689	9.23068	0.828692	0.411824	0.998088	-4.61646
hsa-piR-32852	-0.468935	7.60645	-0.823246	0.414908	0.998088	-4.61418
hsa-piR-23019	-0.567184	2.82234	-0.818258	0.417719	0.998088	-4.60562
hsa-piR-32181	-0.567184	2.82234	-0.818258	0.417719	0.998088	-4.60562
hsa-piR-18752	0.513647	-0.521886	0.80781	0.423644	0.998088	-4.60556
hsa-piR-15656	-0.305638	2.48807	-0.807011	0.424072	0.998088	-4.60586
hsa-piR-32944	-0.411961	1.08399	-0.805074	0.425204	0.998088	-4.60561
hsa-piR-32829	0.358338	1.24146	0.804929	0.425287	0.998088	-4.60558
hsa-piR-807	0.415019	0.533663	0.802367	0.426751	0.998088	-4.60569
hsa-piR-16920	0.378011	-0.091853	0.788553	0.434697	0.998088	-4.60637
hsa-piR-32953	-0.459036	5.04753	-0.776435	0.44174	0.998088	-4.61132
hsa-piR-1117	0.363785	0.0841796	0.758942	0.452025	0.998088	-4.60763
hsa-piR-1118	0.363785	0.0841796	0.758942	0.452025	0.998088	-4.60763
hsa-piR-1119	0.363785	0.0841796	0.758942	0.452025	0.998088	-4.60763
hsa-piR-33182	0.207709	9.30284	0.757085	0.453111	0.998088	-4.62313
hsa-piR-28700	0.250742	0.448672	0.744107	0.460831	0.998088	-4.60821
hsa-piR-6960	-0.173807	8.03224	-0.739769	0.463433	0.998088	-4.62201
hsa-piR-12655	-0.0786337	15.9118	-0.736179	0.465592	0.998088	-4.66063
hsa-piR-32954	-0.432692	4.99669	-0.73482	0.466436	0.998088	-4.61354
hsa-piR-25627	0.188052	6.1433	0.734664	0.466505	0.998088	-4.61714
hsa-piR-33048	0.188052	6.1433	0.734664	0.466505	0.998088	-4.61714
hsa-piR-4676	-0.607995	1.16944	-0.731101	0.468681	0.998088	-4.60874
hsa-piR-28096	0.190212	5.20901	0.727247	0.470989	0.998088	-4.61474
hsa-piR-1911	0.184133	6.14504	0.718506	0.476305	0.998088	-4.61818
hsa-piR-20492	0.184133	6.14504	0.718506	0.476305	0.998088	-4.61818
hsa-piR-33033	0.261789	2.11292	0.714878	0.478522	0.998088	-4.60977
hsa-piR-20118	0.314382	4.99373	0.712914	0.479748	0.998088	-4.61494
hsa-piR-4410	0.193718	-0.209168	0.71152	0.480579	0.998088	-4.60962
hsa-piR-5966	0.193718	-0.209168	0.71152	0.480579	0.998088	-4.60962
hsa-piR-15483	-0.294962	3.11686	-0.709458	0.481867	0.998088	-4.61077
hsa-piR-22234	0.37592	0.801146	0.707087	0.483325	0.998088	-4.60967
hsa-piR-20117	0.311609	5.59206	0.70598	0.484006	0.998088	-4.61715
hsa-piR-15414	-0.569124	1.42457	-0.690281	0.493725	0.998088	-4.61037
hsa-piR-3375	-0.22093	4.03992	-0.681288	0.499318	0.998088	-4.61377
hsa-piR-27489	-0.237301	2.65142	-0.680187	0.500007	0.998088	-4.61144
hsa-piR-27490	-0.237301	2.65142	-0.680187	0.500007	0.998088	-4.61144
hsa-piR-31310	0.18468	-0.217317	0.680042	0.500099	0.998088	-4.61086
hsa-piR-1056	0.200497	8.09332	0.67386	0.504004	0.998088	-4.62725
hsa-piR-33149	0.221573	4.30764	0.663257	0.510682	0.998088	-4.61548
hsa-piR-28902	0.220505	0.580729	0.659821	0.512864	0.998088	-4.61149
hsa-piR-27488	-0.230746	2.64092	-0.657515	0.514331	0.998088	-4.61231
hsa-piR-20115	0.237912	3.89517	0.653068	0.517166	0.998088	-4.61474
hsa-piR-27491	-0.225244	2.65707	-0.643755	0.52313	0.998088	-4.61285
hsa-piR-23335	-0.461524	-0.256131	-0.639993	0.525571	0.998088	-4.61237
hsa-piR-15120	-0.23971	0.769182	-0.637366	0.527243	0.998088	-4.61229
hsa-piR-1044	0.168809	14.7566	0.637338	0.527282	0.998088	-4.66595
hsa-piR-11119	0.327085	3.80148	0.635484	0.528479	0.998088	-4.61536
hsa-piR-15183	-0.24217	7.34702	-0.626407	0.534358	0.998088	-4.62804
hsa-piR-5075	-0.269694	0.541524	-0.623846	0.536022	0.998088	-4.61281
hsa-piR-30489	0.20681	0.59145	0.617645	0.540045	0.998088	-4.613
hsa-piR-7085	-0.230991	0.773515	-0.616681	0.540675	0.998088	-4.61302
hsa-piR-8920	-0.205821	6.25068	-0.614519	0.542108	0.998088	-4.62455
hsa-piR-1637	0.217897	6.88715	0.605758	0.547858	0.998088	-4.6277
hsa-piR-10926	-0.33497	0.973995	-0.600039	0.551628	0.998088	-4.6136
hsa-piR-7447	-0.282658	1.05843	-0.597761	0.553133	0.998088	-4.61366
hsa-piR-9187	0.482585	2.55492	0.589766	0.558433	0.998088	-4.61478
hsa-piR-12263	-0.205028	5.67943	-0.586474	0.560621	0.998088	-4.62367
hsa-piR-32956	-0.247767	7.32815	-0.583868	0.562358	0.998088	-4.63053
hsa-piR-20397	-0.224083	-0.729715	-0.578793	0.565728	0.998088	-4.61456
hsa-piR-20437	-0.170791	1.90411	-0.576726	0.567111	0.998088	-4.6146
hsa-piR-28533	-0.18317	4.67494	-0.573398	0.569342	0.998088	-4.62042
hsa-piR-20119	0.242051	4.19437	0.569411	0.572038	0.998088	-4.61901
hsa-piR-32995	-0.147769	16.2376	-0.568389	0.572726	0.998088	-4.68743
hsa-piR-1900	-0.0600851	15.9252	-0.560491	0.578034	0.998088	-4.68644
hsa-piR-5301	-0.304417	-0.674565	-0.560515	0.578035	0.998088	-4.61514
hsa-piR-20116	0.248738	6.10236	0.544894	0.58864	0.998088	-4.62769
hsa-piR-597	-0.255547	3.49017	-0.544832	0.588682	0.998088	-4.61778
hsa-piR-1079	0.184008	5.66268	0.544769	0.588721	0.998088	-4.6257
hsa-piR-1080	0.184008	5.66268	0.544769	0.588721	0.998088	-4.6257
hsa-piR-12319	0.197071	7.05532	0.533654	0.596327	0.998088	-4.6324
hsa-piR-1638	0.197071	7.05532	0.533654	0.596327	0.998088	-4.6324
hsa-piR-13420	0.288408	1.92283	0.530837	0.598261	0.998088	-4.61605
hsa-piR-23127	0.130942	5.9437	0.513708	0.610069	0.998088	-4.6284
hsa-piR-30778	-0.230159	1.43165	-0.512474	0.61094	0.998088	-4.61635
hsa-piR-28004	0.16259	14.1888	0.499578	0.619918	0.998088	-4.67592
hsa-piR-32934	-0.220232	5.46972	-0.498806	0.620457	0.998088	-4.62684
hsa-piR-15971	-0.15461	1.63095	-0.497239	0.621537	0.998088	-4.61685
hsa-piR-2391	-0.15461	1.63095	-0.497239	0.621537	0.998088	-4.61685
hsa-piR-32345	-0.15461	1.63095	-0.497239	0.621537	0.998088	-4.61685
hsa-piR-33074	-0.215294	5.93623	-0.49696	0.621747	0.998088	-4.62888
hsa-piR-33142	-0.284609	1.96434	-0.490908	0.625986	0.998088	-4.61723
hsa-piR-32828	-0.189152	0.687877	-0.487775	0.628171	0.998088	-4.61703
hsa-piR-32652	0.220656	6.24721	0.484569	0.63044	0.998088	-4.63112
hsa-piR-20941	0.408389	0.549282	0.481825	0.632373	0.998088	-4.61738
hsa-piR-7480	-0.119034	0.562216	-0.479756	0.633816	0.998088	-4.61726
hsa-piR-23398	0.257042	3.3036	0.475789	0.636632	0.998088	-4.61968
hsa-piR-28117	0.200747	6.37924	0.473103	0.638531	0.998088	-4.63224
hsa-piR-33020	0.164451	3.67435	0.472323	0.639068	0.998088	-4.62073
hsa-piR-32938	-0.210877	3.63274	-0.457717	0.649459	0.998088	-4.62096
hsa-piR-23204	-0.134649	5.18706	-0.445246	0.658361	0.998088	-4.62747
hsa-piR-32582	-0.134649	5.18706	-0.445246	0.658361	0.998088	-4.62747
hsa-piR-33025	0.114288	5.60995	0.432355	0.667629	0.998088	-4.63005
hsa-piR-32870	-0.234759	1.86665	-0.427866	0.670883	0.998088	-4.6189
hsa-piR-32183	0.167685	6.62008	0.427383	0.671232	0.998088	-4.63533
hsa-piR-20837	-0.129242	5.1896	-0.426556	0.671816	0.998088	-4.62812
hsa-piR-32220	0.162026	6.62658	0.416477	0.679131	0.998088	-4.6358
hsa-piR-23511	0.210993	1.32539	0.414456	0.680599	0.998088	-4.61891
hsa-piR-13413	0.250146	2.17089	0.41123	0.682945	0.998088	-4.61945
hsa-piR-20101	-0.246919	5.16386	-0.40908	0.684511	0.998088	-4.62845
hsa-piR-20838	-0.123804	5.19237	-0.408462	0.684948	0.998088	-4.62873
hsa-piR-26860	-0.123804	5.19237	-0.408462	0.684948	0.998088	-4.62873
hsa-piR-27726	-0.123804	5.19237	-0.408462	0.684948	0.998088	-4.62873
hsa-piR-30204	-0.123804	5.19237	-0.408462	0.684948	0.998088	-4.62873
hsa-piR-30205	-0.123804	5.19237	-0.408462	0.684948	0.998088	-4.62873
hsa-piR-32717	-0.123804	5.19237	-0.408462	0.684948	0.998088	-4.62873
hsa-piR-18257	-0.256526	1.68643	-0.407544	0.685629	0.998088	-4.61925
hsa-piR-1513	-0.156277	3.83601	-0.405382	0.687203	0.998088	-4.62305
hsa-piR-7435	0.135959	1.92376	0.404229	0.688034	0.998088	-4.61945
hsa-piR-32002	-0.156094	8.15192	-0.401232	0.690235	0.998088	-4.64333
hsa-piR-1901	-0.0656433	15.5114	-0.400072	0.69107	0.998088	-4.69963
hsa-piR-20474	-0.0656433	15.5114	-0.400072	0.69107	0.998088	-4.69963
hsa-piR-25622	-0.0656433	15.5114	-0.400072	0.69107	0.998088	-4.69963
hsa-piR-701	0.367148	3.77266	0.397943	0.69264	0.998088	-4.62318
hsa-piR-30758	-0.203193	0.116605	-0.397652	0.692853	0.998088	-4.6194
hsa-piR-23399	0.116727	4.06472	0.394826	0.69491	0.998088	-4.62422
hsa-piR-7006	0.116727	4.06472	0.394826	0.69491	0.998088	-4.62422
hsa-piR-20923	0.147903	6.83831	0.371658	0.711971	0.998088	-4.63856
hsa-piR-21273	0.201285	0.249664	0.371653	0.711975	0.998088	-4.61994
hsa-piR-28764	-0.0754846	6.23743	-0.371432	0.712127	0.998088	-4.6353
hsa-piR-28765	-0.0754846	6.23743	-0.371432	0.712127	0.998088	-4.6353
hsa-piR-3501	0.191558	3.11453	0.363901	0.717714	0.998088	-4.62228
hsa-piR-25624	-0.0602669	15.5902	-0.360967	0.71988	0.998088	-4.70389
hsa-piR-23140	0.0666191	12.504	0.35887	0.721437	0.998088	-4.67
hsa-piR-23496	0.0666191	12.504	0.35887	0.721437	0.998088	-4.67
hsa-piR-7096	0.130435	7.03601	0.358778	0.721516	0.998088	-4.64001
hsa-piR-10927	-0.216652	0.581247	-0.357954	0.722128	0.998088	-4.62016
hsa-piR-5746	0.134068	3.66051	0.357618	0.722368	0.998088	-4.62381
hsa-piR-29994	-0.16777	0.564942	-0.354121	0.724978	0.998088	-4.62023
hsa-piR-29392	-0.336602	2.27583	-0.35094	0.727346	0.998088	-4.62093
hsa-piR-18630	0.186957	0.165957	0.350667	0.727549	0.998088	-4.62037
hsa-piR-32191	0.138813	6.81692	0.350523	0.727657	0.998088	-4.63918
hsa-piR-22273	0.208964	2.36661	0.348053	0.729498	0.998088	-4.62105
hsa-piR-32945	-0.103333	5.45472	-0.34429	0.732295	0.998088	-4.63195
hsa-piR-32206	0.135594	6.78689	0.343561	0.73285	0.998088	-4.63926
hsa-piR-32167	0.135211	6.80883	0.342127	0.733921	0.998088	-4.63942
hsa-piR-19108	0.114085	0.289267	0.341587	0.734314	0.998088	-4.62053
hsa-piR-32977	-0.0924055	6.37027	-0.341157	0.734636	0.998088	-4.63699
hsa-piR-31322	-0.221289	0.193092	-0.340762	0.734941	0.998088	-4.62058
hsa-piR-13667	-0.151986	1.03636	-0.339212	0.7361	0.998088	-4.62048
hsa-piR-23495	-0.0687453	6.23378	-0.338228	0.736826	0.998088	-4.63635
hsa-piR-33112	0.148951	5.5303	0.331924	0.741558	0.998088	-4.63278
hsa-piR-23197	-0.118924	6.82554	-0.330303	0.742774	0.998088	-4.63974
hsa-piR-25620	-0.0422107	16.3243	-0.330177	0.742858	0.998088	-4.71335
hsa-piR-32913	-0.113227	13.7009	-0.327604	0.7448	0.998088	-4.68414
hsa-piR-32184	0.12847	6.80604	0.32518	0.746621	0.998088	-4.63995
hsa-piR-25621	-0.0504198	16.4383	-0.324463	0.74715	0.998088	-4.71461
hsa-piR-32797	0.115008	7.00547	0.315308	0.754052	0.998088	-4.6413
hsa-piR-32914	-0.0886713	9.95223	-0.314484	0.754674	0.998088	-4.6533
hsa-piR-32174	0.121885	6.76206	0.310846	0.757419	0.998088	-4.64015
hsa-piR-32173	0.119355	6.75445	0.305046	0.761802	0.998088	-4.64028
hsa-piR-28610	-0.149575	0.749715	-0.299569	0.765948	0.998088	-4.62121
hsa-piR-32896	0.110223	3.08657	0.297992	0.767135	0.998088	-4.6234
hsa-piR-10185	0.123086	2.82712	0.297635	0.767414	0.998088	-4.62276
hsa-piR-32941	0.0797002	5.71697	0.292588	0.771235	0.998088	-4.63487
hsa-piR-33006	0.118337	5.60455	0.291146	0.772338	0.998088	-4.63429
hsa-piR-5969	0.0528007	12.5206	0.290221	0.773033	0.998088	-4.67372
hsa-piR-8638	-0.170222	1.86803	-0.286812	0.775633	0.998088	-4.62168
hsa-piR-32704	-0.0873136	2.5884	-0.281127	0.779952	0.998088	-4.62278
hsa-piR-22235	0.0994084	5.98881	0.281085	0.779992	0.998088	-4.63666
hsa-piR-10445	-0.120869	0.290567	-0.27752	0.78271	0.998088	-4.62166
hsa-piR-5747	-0.114278	12.6323	-0.274536	0.784987	0.998088	-4.67549
hsa-piR-5748	-0.114278	12.6323	-0.274536	0.784987	0.998088	-4.67549
hsa-piR-28085	0.10238	11.4458	0.268977	0.789233	0.998088	-4.66455
hsa-piR-24552	0.0486291	12.5236	0.264829	0.792398	0.998088	-4.67487
hsa-piR-3440	0.0764414	7.52055	0.257883	0.797724	0.998088	-4.64556
hsa-piR-19966	0.101017	0.0264816	0.252282	0.802018	0.998088	-4.6221
hsa-piR-32905	-0.0668064	6.02374	-0.247607	0.805609	0.998088	-4.63753
hsa-piR-22236	0.084025	6.03084	0.241966	0.809956	0.998088	-4.6378
hsa-piR-26844	-0.0795106	0.488645	-0.24108	0.810631	0.998088	-4.62215
hsa-piR-12653	-0.0768706	2.02495	-0.23637	0.81426	0.998088	-4.62269
hsa-piR-29204	0.0819506	5.9997	0.235011	0.815315	0.998088	-4.63776
hsa-piR-18682	-0.0715647	4.63576	-0.231844	0.817752	0.998088	-4.6303
hsa-piR-28060	0.0461178	6.48595	0.221497	0.825747	0.998088	-4.64082
hsa-piR-28061	0.0461178	6.48595	0.221497	0.825747	0.998088	-4.64082
hsa-piR-28062	0.0461178	6.48595	0.221497	0.825747	0.998088	-4.64082
hsa-piR-28063	0.0461178	6.48595	0.221497	0.825747	0.998088	-4.64082
hsa-piR-23519	-0.0532287	9.19683	-0.220534	0.826492	0.998088	-4.65338
hsa-piR-15222	-0.0769744	1.39956	-0.215229	0.830599	0.998088	-4.62246
hsa-piR-33041	-0.246291	3.93345	-0.211082	0.83382	0.998088	-4.62864
hsa-piR-32882	-0.122192	4.43829	-0.200418	0.842098	0.998088	-4.62999
hsa-piR-10077	-0.0958655	-0.167403	-0.196886	0.844844	0.998088	-4.62288
hsa-piR-2130	0.0669436	3.81605	0.190394	0.84989	0.998088	-4.6273
hsa-piR-28727	0.0650178	6.0516	0.187334	0.852279	0.998088	-4.63895
hsa-piR-33168	-0.118334	6.10439	-0.186869	0.852642	0.998088	-4.63908
hsa-piR-29205	0.0652755	6.01227	0.186606	0.852847	0.998088	-4.63873
hsa-piR-900	0.0384608	5.11035	0.179498	0.858385	0.998088	-4.63362
hsa-piR-25623	-0.0297377	15.5484	-0.177076	0.860275	0.998088	-4.7144
hsa-piR-32865	0.0634095	7.32507	0.174737	0.862106	0.998088	-4.64649
hsa-piR-24828	-0.0705732	5.77218	-0.174087	0.862614	0.998088	-4.63738
hsa-piR-20109	-0.0592302	-0.300763	-0.173767	0.862858	0.998088	-4.62317
hsa-piR-27005	-0.0679248	0.135388	-0.169892	0.865887	0.998088	-4.62307
hsa-piR-7177	-0.0679248	0.135388	-0.169892	0.865887	0.998088	-4.62307
hsa-piR-20636	0.0563848	13.5304	0.166762	0.868338	0.998088	-4.68937
hsa-piR-33073	0.0537677	2.9256	0.163977	0.870513	0.998088	-4.62486
hsa-piR-33007	0.0514951	4.28424	0.158462	0.87483	0.998088	-4.62968
hsa-piR-33114	0.0514951	4.28424	0.158462	0.87483	0.998088	-4.62968
hsa-piR-33036	-0.131936	4.04975	-0.155385	0.877244	0.998088	-4.62855
hsa-piR-1421	0.0331842	5.10668	0.154538	0.877904	0.998088	-4.63393
hsa-piR-432	0.0576922	12.4373	0.150214	0.881298	0.998088	-4.67784
hsa-piR-27080	-0.048045	8.94988	-0.140933	0.88858	0.998088	-4.65421
hsa-piR-27306	-0.0533328	11.0692	-0.134218	0.893856	0.998088	-4.66546
hsa-piR-23041	0.0436177	6.17739	0.130782	0.896557	0.998088	-4.64047
hsa-piR-6988	0.0845654	1.25971	0.129802	0.897328	0.998088	-4.62327
hsa-piR-33005	0.0460909	8.57701	0.125603	0.900631	0.998088	-4.65311
hsa-piR-24541	0.0523214	15.2104	0.123791	0.902057	0.998088	-4.71164
hsa-piR-23446	0.0440052	6.16397	0.120817	0.904398	0.998088	-4.64052
hsa-piR-26832	-0.023921	4.61572	-0.116078	0.908128	0.998088	-4.63173
hsa-piR-32916	0.0352109	4.03099	0.112278	0.911122	0.998088	-4.62897
hsa-piR-28351	0.0245356	7.26218	0.111908	0.911414	0.998088	-4.64702
hsa-piR-28247	0.0308972	7.92962	0.110663	0.912395	0.998088	-4.65054
hsa-piR-33151	-0.0467081	0.947311	-0.110097	0.912845	0.998088	-4.62341
hsa-piR-32864	0.0392928	7.43914	0.109338	0.913443	0.998088	-4.64805
hsa-piR-11015	-0.0276508	3.96598	-0.108563	0.914051	0.998088	-4.62863
hsa-piR-1175	0.0438858	-0.517042	0.108352	0.914218	0.998088	-4.62375
hsa-piR-32863	0.038196	7.42946	0.106452	0.915718	0.998088	-4.64803
hsa-piR-32946	0.0549161	4.14671	0.106417	0.915746	0.998088	-4.62956
hsa-piR-32835	-0.0972006	5.01833	-0.105157	0.91674	0.998088	-4.63382
hsa-piR-32924	-0.0336275	4.99945	-0.103721	0.91787	0.998088	-4.63378
hsa-piR-27198	-0.0236162	9.10922	-0.101884	0.91932	0.998088	-4.65533
hsa-piR-26626	-0.0208488	4.61805	-0.101231	0.919835	0.998088	-4.63186
hsa-piR-23839	-0.038745	1.36734	-0.0945963	0.925073	0.998088	-4.62354
hsa-piR-12190	-0.0239873	3.05131	-0.0925724	0.92667	0.998088	-4.62562
hsa-piR-30602	-0.0393684	1.49763	-0.0924834	0.926743	0.998088	-4.62357
hsa-piR-28275	0.040413	0.812486	0.0909727	0.927937	0.998088	-4.62352
hsa-piR-28276	0.040413	0.812486	0.0909727	0.927937	0.998088	-4.62352
hsa-piR-28277	0.040413	0.812486	0.0909727	0.927937	0.998088	-4.62352
hsa-piR-28278	0.0375451	0.813963	0.0844625	0.933081	0.998088	-4.62355
hsa-piR-1927	0.0347353	3.17243	0.0792104	0.937233	0.998088	-4.626
hsa-piR-28059	0.0413573	3.68869	0.0768883	0.939069	0.998088	-4.62795
hsa-piR-23780	0.0246587	1.25448	0.0697747	0.944694	0.998088	-4.62361
hsa-piR-28388	-0.0298064	0.400897	-0.0692549	0.945108	0.998088	-4.62369
hsa-piR-27196	-0.0160179	9.1047	-0.0692425	0.945115	0.998088	-4.65564
hsa-piR-27197	-0.0160179	9.1047	-0.0692425	0.945115	0.998088	-4.65564
hsa-piR-32951	-0.0396044	1.90248	-0.0689198	0.945373	0.998088	-4.62408
hsa-piR-26271	-0.0243831	4.35942	-0.0621058	0.950766	0.998088	-4.63075
hsa-piR-18626	-0.0275296	1.78049	-0.06041	0.952109	0.998088	-4.62387
hsa-piR-27751	0.0204009	-0.184982	0.0597395	0.952638	0.998088	-4.62388
hsa-piR-32593	0.0234187	1.64395	0.0544206	0.956852	0.998088	-4.6238
hsa-piR-11120	-0.022542	5.27625	-0.0479388	0.961987	0.998088	-4.63571
hsa-piR-19013	-0.0168769	1.48937	-0.0475611	0.962285	0.998088	-4.62385
hsa-piR-29235	-0.0123973	3.16821	-0.0413804	0.967183	0.998088	-4.62614
hsa-piR-1131	-0.0169599	4.01746	-0.0402969	0.968043	0.998088	-4.6292
hsa-piR-32837	-0.0105045	9.10105	-0.0379816	0.969877	0.998088	-4.65581
hsa-piR-23413	-0.00872591	9.20192	-0.036938	0.970704	0.998088	-4.65619
hsa-piR-257	0.0118273	2.2091	0.0333847	0.973521	0.998088	-4.6244
hsa-piR-6692	-0.00954084	3.70916	-0.0264308	0.979035	0.998088	-4.62796
hsa-piR-6691	-0.00744069	3.70783	-0.0206214	0.983642	0.998088	-4.62797
hsa-piR-23590	0.0101592	-0.366196	0.0200491	0.984097	0.998088	-4.62405
hsa-piR-27696	-0.00464788	0.964067	-0.0156555	0.987581	0.998088	-4.62372
hsa-piR-1028	-0.00316911	7.82442	-0.0149319	0.988155	0.998088	-4.65062
hsa-piR-12584	-0.00316911	7.82442	-0.0149319	0.988155	0.998088	-4.65062
hsa-piR-8871	-0.00316911	7.82442	-0.0149319	0.988155	0.998088	-4.65062
hsa-piR-20918	0.00397994	9.84673	0.0122914	0.99025	0.998088	-4.65898
hsa-piR-32925	-0.00356043	1.20855	-0.00495278	0.996071	0.998766	-4.62387
hsa-piR-30151	0.00104214	1.53497	0.00156918	0.998755	0.998766	-4.62384
hsa-piR-33045	-0.000807453	4.17718	-0.00155519	0.998766	0.998766	-4.63008

[truncated: 11 more sheets: Sarc miRNAs, Sar tRF 5003c targets, Sarc tRF 5003c ontology, Homa miRNAs, Homa2IR tRNAs, Homa2IR tRFs, Homa2IR piRNAs, Homa2IR combined miRNA targets , Age signature predicted targets, Enrichment age assoc signature, MCODE age assoc signature]
